# Supplementary material for: Long-term exposure to the ethanol-derived metabolite acetaldehyde elevates structural genomic alterations but not base substitutions
Source: Commun Biol. 2026 Jan 17;9:243. doi: 10.1038/s42003-026-09521-1 (PMC12905380; doi:10.1038/s42003-026-09521-1)
Supplement: Supplementary file 3 — Supplementary Data 1 [file 42003_2026_9521_MOESM3_ESM.xlsx]

## Sheet: Target mutations
List of targeted genomic mutations
Cell line	Parental cell line	Human variant	DNA change	Chicken equivalent variant	Genomic position
DT40 BRCA1 185delAG/185delAG	DT40 WT	p.E23fs	c.68_69delAG	p.E23fs	Chicken (galGal4) chr27:5169895-5169896 delCT
DT40 BRCA1 C64G/C64G	DT40 WT	p.C64G	c.190T>G	p.C64G	Chicken (galGal4) chr27:5167767 T>G
DT40 BRCA1 5382insC/5382insC	DT40 WT	p.Q1756fs / 5382insC	c.5266dup	p.P1646fs	Chicken (galGal4) chr27:5153394 dup

## Sheet: sgRNA and screening primers
List of sgRNA and screening primers
Target gene mutation	Target sequence (PAM)	Forward primer	Reverse primer
BRCA1 185delAG	﻿TTCAGCCATGCAGAAGAACT (TGG)	﻿AAGCCACATGGGAGAAAGCA	﻿GCAAGAATCCTGCTGCCTCT
BRCA1 C64G	TAACTTCAGTCTTACACAGA (GGG)	TGATCTATTTCTCCTCTCTGTTGAG	AATGAGGTCTGGGAAGGGGT
BRCA1 5382insC	AAATCACCAGGGTCCTAAGA (GGG)	AGGATGGAGCAGAAGTTCCAG	TGATGCACTTGCTCAGGACA

## Sheet: HDR primers and templates
List of templates and primers for HDR plasmid assembly and allele-specific qPCR
Name	Forward primer	Reverse primer
BRCA1 185delAG ssODN	﻿T*G*G*AGACGTGCAAAATGTGCTTTCAGCGATGCAGAAAAACTTGG/TGTCCAGTATGGTAGACATTCAGATAATCAATTAATGTTCTCT*T*T*A	N/A
BRCA1 5382insC ssODN	G*T*A*ATCAATGGCAGAAATCACCAAGGTCCCAAGAGGGCTAGGCAATCTC/C/CAGCTGAAAAGGTATAAGTGTATCAGGAAAGAAAATCCTGTCTGGCCA*T*G*A	N/A
BRCA1 RING_arm_XhoI-EcoRI	CAGTGCTCGAGTCTTGACACAGCAGGTCAGTG	GACTGGAATTCCAGGGATCTGAGAGCAAACCAA
BRCA1 C64G_mutation	GGTGTAATACAGTGCCCTCTAGGTAAGACTGAAG	CTTCAGTCTTACCTAGAGGGCACTGTATTACACC
BRCA1 Cys_Gly_BamHI_mutation	GAAGGGGTGGAGCCAGGCTCCACCCCTTCCCAGACCTCATTTA	TAAATGAGGTCTGGGAAGGGGTGGAGCCTGGCTCCACCCCTTC
BRCA1 Cys_Gly_BamHI_insertion	CAGATATGTCAAAGTGGATCCATGAATTAGTCT	AGACTAATTCATGGATCCACTTTGACATATCTG
BRCA1 C64G allelespec WT	AAGAATAGAGGCATTCAGCGT	CCTCTTGGTAACTTCAGTCTTACAC
BRCA1 C64G allelespec MUT	AAGAATAGAGGCATTCAGCGT	CCTCTTGGTAACTTCAGTCTTGCCC
BRCA1 185delAG allelespec WT	AAGAATAGAGGCATTCAGCGT	AGTCTTACACAGAGGGCACTG
BRCA1 185delAG allelespec MUT	AAGAATAGAGGCATTCAGCGT	GGTTTTACACAGAGGGCAGT
BRCA1 5382insC allelespec WT	﻿AGAACTCTGACCAGGAAAGCG	ACACTTATACCTTTTCAGCTGGA
BRCA1 5382insC allelespec MUT	﻿AGAACTCTGACCAGGAAAGCG	ACACTTATACCTTTTCAGCTGGGA
