# Supplementary material for: Long-term exposure to the ethanol-derived metabolite acetaldehyde elevates structural genomic alterations but not base substitutions
Source: Commun Biol. 2026 Jan 17;9:243. doi: 10.1038/s42003-026-09521-1 (PMC12905380; doi:10.1038/s42003-026-09521-1)
Supplement: Supplementary file 4 — Supplementary Data 2 [file 42003_2026_9521_MOESM4_ESM.xlsx]

## Sheet: SBS
SBS mutations detected by IsoMut in the isogenic subclones in four different cell lines.
cell line	treatment	clone	chr	pos	type	score	ref	mut	sorting	coverage	mut_freq	cleanliness
FaDu_WT	mock	clone_1	chr1	9710276	SNV	4.96	G	A	C>T::C_T	26	0.462	1
FaDu_WT	mock	clone_1	chr1	15163521	SNV	4.43	G	A	C>T::G_A	20	0.5	1
FaDu_WT	mock	clone_1	chr1	21424018	SNV	4.85	G	A	C>T::A_A	26	0.462	1
FaDu_WT	mock	clone_1	chr1	40944862	SNV	2.74	A	G	T>C::T_C	20	0.3	1
FaDu_WT	mock	clone_1	chr1	42859941	SNV	3.47	T	C	T>C::C_C	47	0.255	0.977
FaDu_WT	mock	clone_1	chr1	69027112	SNV	2.62	A	C	T>G::A_T	10	0.5	1
FaDu_WT	mock	clone_1	chr1	103251630	SNV	3.19	C	A	C>A::G_T	23	0.348	0.962
FaDu_WT	mock	clone_1	chr1	144546588	SNV	3.54	A	C	T>G::T_A	34	0.324	1
FaDu_WT	mock	clone_1	chr1	148393042	SNV	4.52	C	T	C>T::T_A	30	0.367	1
FaDu_WT	mock	clone_1	chr1	155793171	SNV	2.64	A	C	T>G::T_T	31	0.419	0.952
FaDu_WT	mock	clone_1	chr1	156232796	SNV	3	G	A	C>T::G_T	23	0.261	1
FaDu_WT	mock	clone_1	chr1	161540260	SNV	4.2	T	C	T>C::G_T	23	0.348	1
FaDu_WT	mock	clone_1	chr1	163989452	SNV	5.05	C	T	C>T::A_A	20	0.5	1
FaDu_WT	mock	clone_1	chr1	165278714	SNV	4.72	A	C	T>G::G_G	20	0.45	1
FaDu_WT	mock	clone_1	chr1	166683763	SNV	4.35	T	A	T>A::G_C	28	0.536	1
FaDu_WT	mock	clone_1	chr1	170285784	SNV	2.74	T	A	T>A::T_A	21	0.333	0.957
FaDu_WT	mock	clone_1	chr1	178367747	SNV	2.52	G	A	C>T::A_T	19	0.263	1
FaDu_WT	mock	clone_1	chr1	192797882	SNV	2.77	G	A	C>T::A_A	21	0.286	0.967
FaDu_WT	mock	clone_1	chr1	193732147	SNV	3.44	C	G	C>G::G_A	17	0.412	1
FaDu_WT	mock	clone_1	chr1	204801776	SNV	4.28	G	T	C>A::G_T	24	0.375	1
FaDu_WT	mock	clone_1	chr1	205579031	SNV	4.87	C	A	C>A::C_C	29	0.379	1
FaDu_WT	mock	clone_1	chr1	210890894	SNV	3.62	G	T	C>A::C_T	12	0.5	1
FaDu_WT	mock	clone_1	chr1	213183971	SNV	3.62	T	C	T>C::A_A	12	0.417	1
FaDu_WT	mock	clone_1	chr1	220472029	SNV	6.65	G	T	C>A::T_A	25	0.56	1
FaDu_WT	mock	clone_1	chr1	224135626	SNV	4.67	A	G	T>C::T_T	9	0.667	1
FaDu_WT	mock	clone_1	chr1	224833166	SNV	2.82	C	T	C>T::A_C	21	0.333	1
FaDu_WT	mock	clone_1	chr1	240154129	SNV	3.6	A	G	T>C::T_T	17	0.412	0.964
FaDu_WT	mock	clone_1	chr1	240487982	SNV	2.82	A	G	T>C::T_A	18	0.333	0.962
FaDu_WT	mock	clone_1	chr1	241981849	SNV	3.92	G	C	C>G::A_G	25	0.44	1
FaDu_WT	mock	clone_1	chr1	243036469	SNV	2.94	T	C	T>C::C_G	17	0.294	1
FaDu_WT	mock	clone_1	chr1	247375368	SNV	4.61	C	T	C>T::T_C	43	0.326	1
FaDu_WT	mock	clone_1	chr2	408161	SNV	7.37	A	C	T>G::C_G	21	0.524	1
FaDu_WT	mock	clone_1	chr2	10187595	SNV	6.54	G	A	C>T::G_C	18	0.5	1
FaDu_WT	mock	clone_1	chr2	10865523	SNV	4.13	A	G	T>C::G_A	34	0.294	1
FaDu_WT	mock	clone_1	chr2	11336878	SNV	2.78	T	C	T>C::A_C	19	0.263	1
FaDu_WT	mock	clone_1	chr2	13448441	SNV	5.05	C	A	C>A::T_G	9	0.778	1
FaDu_WT	mock	clone_1	chr2	18400573	SNV	5.35	G	T	C>A::C_T	9	0.667	1
FaDu_WT	mock	clone_1	chr2	21890841	SNV	3.41	A	T	T>A::C_G	10	0.5	1
FaDu_WT	mock	clone_1	chr2	26919216	SNV	5.97	G	T	C>A::G_T	19	0.526	1
FaDu_WT	mock	clone_1	chr2	31502488	SNV	2.79	A	G	T>C::T_T	11	0.364	1
FaDu_WT	mock	clone_1	chr2	31586979	SNV	4.22	G	A	C>T::T_T	11	0.545	1
FaDu_WT	mock	clone_1	chr2	33062437	SNV	3.92	T	G	T>G::T_A	13	0.462	1
FaDu_WT	mock	clone_1	chr2	35144564	SNV	3.26	T	G	T>G::T_A	5	0.6	1
FaDu_WT	mock	clone_1	chr2	36651598	SNV	4.56	A	T	T>A::T_T	15	0.533	1
FaDu_WT	mock	clone_1	chr2	52157011	SNV	4.01	C	T	C>T::T_T	27	0.37	1
FaDu_WT	mock	clone_1	chr2	52617664	SNV	2.51	C	T	C>T::T_A	16	0.25	1
FaDu_WT	mock	clone_1	chr2	55160443	SNV	3.61	G	T	C>A::A_A	35	0.229	1
FaDu_WT	mock	clone_1	chr2	55461963	SNV	3.15	T	C	T>C::G_G	15	0.333	1
FaDu_WT	mock	clone_1	chr2	57341363	SNV	4.79	T	C	T>C::C_T	16	0.562	1
FaDu_WT	mock	clone_1	chr2	57922083	SNV	3.61	C	T	C>T::T_A	18	0.389	0.977
FaDu_WT	mock	clone_1	chr2	62311202	SNV	2.86	G	T	C>A::G_A	30	0.3	1
FaDu_WT	mock	clone_1	chr2	62397862	SNV	2.74	A	G	T>C::C_G	18	0.278	1
FaDu_WT	mock	clone_1	chr2	70656441	SNV	7.93	C	G	C>G::T_C	26	0.5	1
FaDu_WT	mock	clone_1	chr2	72144730	SNV	5.71	C	T	C>T::C_C	20	0.45	1
FaDu_WT	mock	clone_1	chr2	73627616	SNV	5.2	G	C	C>G::A_T	24	0.417	1
FaDu_WT	mock	clone_1	chr2	80023893	SNV	3.04	C	G	C>G::C_T	25	0.28	1
FaDu_WT	mock	clone_1	chr2	81856256	SNV	6.02	A	G	T>C::A_A	12	0.667	1
FaDu_WT	mock	clone_1	chr2	81908701	SNV	3.02	G	T	C>A::A_A	26	0.269	1
FaDu_WT	mock	clone_1	chr2	101988147	SNV	4.96	G	T	C>A::T_A	26	0.462	1
FaDu_WT	mock	clone_1	chr2	104126446	SNV	3.29	T	C	T>C::T_A	11	0.727	1
FaDu_WT	mock	clone_1	chr2	106971098	SNV	2.87	G	A	C>T::C_T	14	0.429	1
FaDu_WT	mock	clone_1	chr2	109122895	SNV	4.78	A	T	T>A::G_T	14	0.714	1
FaDu_WT	mock	clone_1	chr2	115834749	SNV	2.86	A	C	T>G::A_G	8	0.625	1
FaDu_WT	mock	clone_1	chr2	132900373	SNV	4.26	C	G	C>G::A_T	18	0.611	1
FaDu_WT	mock	clone_1	chr2	156499532	SNV	2.75	T	C	T>C::G_G	10	0.4	1
FaDu_WT	mock	clone_1	chr2	180316715	SNV	2.72	T	C	T>C::A_G	17	0.471	1
FaDu_WT	mock	clone_1	chr2	181200591	SNV	3.15	T	C	T>C::C_G	6	0.667	1
FaDu_WT	mock	clone_1	chr2	186089752	SNV	3.9	C	T	C>T::A_A	10	0.7	1
FaDu_WT	mock	clone_1	chr2	189516013	SNV	4.56	C	G	C>G::C_C	15	0.533	1
FaDu_WT	mock	clone_1	chr2	194895912	SNV	2.72	G	T	C>A::C_T	10	0.5	1
FaDu_WT	mock	clone_1	chr2	197515193	SNV	3.46	T	A	T>A::A_C	14	0.357	1
FaDu_WT	mock	clone_1	chr2	238984668	SNV	5.14	G	T	C>A::T_T	20	0.5	1
FaDu_WT	mock	clone_1	chr2	241050364	SNV	4.56	C	T	C>T::C_C	27	0.37	1
FaDu_WT	mock	clone_1	chr3	3470394	SNV	2.53	C	A	C>A::T_C	20	0.4	1
FaDu_WT	mock	clone_1	chr3	10950539	SNV	3.07	G	T	C>A::G_T	31	0.29	0.976
FaDu_WT	mock	clone_1	chr3	44687308	SNV	4.08	C	G	C>G::A_C	16	0.5	1
FaDu_WT	mock	clone_1	chr3	49308349	SNV	6.29	T	C	T>C::C_C	17	0.647	1
FaDu_WT	mock	clone_1	chr3	55852810	SNV	2.81	A	G	T>C::G_A	9	0.444	1
FaDu_WT	mock	clone_1	chr3	64757110	SNV	4.37	T	G	T>G::C_T	12	0.667	1
FaDu_WT	mock	clone_1	chr3	67351657	SNV	3.64	G	T	C>A::T_T	18	0.556	1
FaDu_WT	mock	clone_1	chr3	70777393	SNV	2.62	A	C	T>G::A_G	10	0.5	1
FaDu_WT	mock	clone_1	chr3	70813808	SNV	2.83	T	A	T>A::T_T	13	0.385	1
FaDu_WT	mock	clone_1	chr3	78503873	SNV	6.25	C	A	C>A::T_C	7	1	1
FaDu_WT	mock	clone_1	chr3	90480645	SNV	2.77	T	C	T>C::G_C	5	0.6	0.957
FaDu_WT	mock	clone_1	chr3	90480666	SNV	3.39	T	C	T>C::T_A	5	0.6	1
FaDu_WT	mock	clone_1	chr3	90480677	SNV	3.48	C	T	C>T::T_C	5	0.6	1
FaDu_WT	mock	clone_1	chr3	90480679	SNV	3.42	A	T	T>A::T_G	5	0.6	1
FaDu_WT	mock	clone_1	chr3	90480682	SNV	3.48	G	T	C>A::T_G	5	0.6	1
FaDu_WT	mock	clone_1	chr3	90480694	SNV	3.42	T	G	T>G::T_C	5	0.6	1
FaDu_WT	mock	clone_1	chr3	90480703	SNV	3.12	C	T	C>T::G_T	6	0.5	1
FaDu_WT	mock	clone_1	chr3	96115146	SNV	2.54	A	C	T>G::A_G	27	0.296	1
FaDu_WT	mock	clone_1	chr3	100690128	SNV	3.11	C	G	C>G::T_T	40	0.25	1
FaDu_WT	mock	clone_1	chr3	113116081	SNV	3.13	T	C	T>C::A_G	22	0.364	1
FaDu_WT	mock	clone_1	chr3	125518474	SNV	2.61	A	C	T>G::C_T	41	0.268	0.972
FaDu_WT	mock	clone_1	chr3	130786658	SNV	3.95	G	T	C>A::G_T	23	0.391	1
FaDu_WT	mock	clone_1	chr3	136794628	SNV	2.8	A	G	T>C::T_C	37	0.243	1
FaDu_WT	mock	clone_1	chr3	139673753	SNV	3.47	G	A	C>T::G_A	29	0.31	1
FaDu_WT	mock	clone_1	chr3	156561854	SNV	2.83	G	A	C>T::T_C	33	0.273	0.97
FaDu_WT	mock	clone_1	chr3	167179583	SNV	2.68	C	A	C>A::T_A	20	0.3	1
FaDu_WT	mock	clone_1	chr3	169238478	SNV	4.12	G	T	C>A::C_T	28	0.429	1
FaDu_WT	mock	clone_1	chr3	172978505	SNV	2.87	C	A	C>A::T_T	14	0.357	1
FaDu_WT	mock	clone_1	chr3	177634034	SNV	2.99	A	C	T>G::T_A	32	0.281	1
FaDu_WT	mock	clone_1	chr3	181187306	SNV	2.66	T	A	T>A::C_A	25	0.24	1
FaDu_WT	mock	clone_1	chr3	191385692	SNV	2.77	A	T	T>A::A_A	13	0.385	1
FaDu_WT	mock	clone_1	chr3	191878193	SNV	3.31	G	A	C>T::T_A	23	0.478	1
FaDu_WT	mock	clone_1	chr3	196699402	SNV	3.15	C	T	C>T::G_C	27	0.259	1
FaDu_WT	mock	clone_1	chr4	3811467	SNV	5.78	G	T	C>A::C_A	19	0.579	1
FaDu_WT	mock	clone_1	chr4	23928978	SNV	3.67	G	C	C>G::T_C	16	0.5	1
FaDu_WT	mock	clone_1	chr4	24999758	SNV	3.67	T	C	T>C::A_A	17	0.412	1
FaDu_WT	mock	clone_1	chr4	33147033	SNV	4.17	A	G	T>C::A_T	10	0.7	1
FaDu_WT	mock	clone_1	chr4	35880135	SNV	3.02	A	T	T>A::C_A	9	0.556	1
FaDu_WT	mock	clone_1	chr4	41361345	SNV	4.36	C	G	C>G::T_T	21	0.619	1
FaDu_WT	mock	clone_1	chr4	48698768	SNV	3.45	A	G	T>C::T_T	16	0.5	1
FaDu_WT	mock	clone_1	chr4	53937345	SNV	2.98	A	G	T>C::G_G	9	0.556	0.943
FaDu_WT	mock	clone_1	chr4	63933941	SNV	3.8	C	A	C>A::C_A	16	0.625	1
FaDu_WT	mock	clone_1	chr4	66162506	SNV	3.26	C	G	C>G::G_A	14	0.429	1
FaDu_WT	mock	clone_1	chr4	66980817	SNV	3.78	A	T	T>A::A_T	16	0.5	0.955
FaDu_WT	mock	clone_1	chr4	68882175	SNV	2.81	T	C	T>C::A_A	12	0.5	1
FaDu_WT	mock	clone_1	chr4	83259671	SNV	4.19	T	G	T>G::C_C	10	0.6	1
FaDu_WT	mock	clone_1	chr4	86630121	SNV	3.75	A	G	T>C::T_C	15	0.533	1
FaDu_WT	mock	clone_1	chr4	89278577	SNV	3.95	C	T	C>T::A_A	9	0.667	1
FaDu_WT	mock	clone_1	chr4	93206329	SNV	2.74	T	C	T>C::T_A	8	0.625	1
FaDu_WT	mock	clone_1	chr4	106752904	SNV	3.3	T	G	T>G::A_T	5	0.8	1
FaDu_WT	mock	clone_1	chr4	108763004	SNV	3.06	A	G	T>C::A_A	22	0.409	1
FaDu_WT	mock	clone_1	chr4	116156725	SNV	6.92	T	C	T>C::C_T	16	0.812	1
FaDu_WT	mock	clone_1	chr4	121096509	SNV	4.45	C	A	C>A::A_T	15	0.6	1
FaDu_WT	mock	clone_1	chr4	136946932	SNV	4.06	C	G	C>G::C_A	12	0.5	0.968
FaDu_WT	mock	clone_1	chr4	149592046	SNV	2.58	G	T	C>A::A_C	14	0.357	1
FaDu_WT	mock	clone_1	chr4	161436098	SNV	6.61	A	G	T>C::C_T	9	0.889	1
FaDu_WT	mock	clone_1	chr4	163897651	SNV	4.65	A	G	T>C::T_C	13	0.538	1
FaDu_WT	mock	clone_1	chr4	167708449	SNV	2.61	G	A	C>T::G_A	16	0.375	1
FaDu_WT	mock	clone_1	chr4	171785786	SNV	2.88	T	A	T>A::T_A	11	0.545	1
FaDu_WT	mock	clone_1	chr4	179286689	SNV	2.64	A	G	T>C::G_C	12	0.583	1
FaDu_WT	mock	clone_1	chr4	182622603	SNV	6.67	A	G	T>C::T_A	15	0.733	1
FaDu_WT	mock	clone_1	chr4	187767398	SNV	3.16	C	A	C>A::C_A	16	0.438	1
FaDu_WT	mock	clone_1	chr5	643870	SNV	6.74	A	G	T>C::C_T	68	0.294	0.985
FaDu_WT	mock	clone_1	chr5	40805664	SNV	5.18	A	G	T>C::A_C	18	0.5	0.958
FaDu_WT	mock	clone_1	chr5	53178255	SNV	4.89	C	T	C>T::A_A	14	0.643	1
FaDu_WT	mock	clone_1	chr5	59270819	SNV	3.27	C	A	C>A::G_A	16	0.562	1
FaDu_WT	mock	clone_1	chr5	82259799	SNV	2.53	A	G	T>C::C_C	38	0.289	1
FaDu_WT	mock	clone_1	chr5	93418923	SNV	5.05	G	T	C>A::T_C	19	0.579	1
FaDu_WT	mock	clone_1	chr5	94543148	SNV	2.58	T	C	T>C::T_A	33	0.333	1
FaDu_WT	mock	clone_1	chr5	106375627	SNV	8.19	T	A	T>A::A_T	15	1	1
FaDu_WT	mock	clone_1	chr5	114155819	SNV	2.95	A	C	T>G::A_G	19	0.368	1
FaDu_WT	mock	clone_1	chr5	126045402	SNV	3.58	A	T	T>A::A_G	22	0.682	1
FaDu_WT	mock	clone_1	chr5	131168045	SNV	2.87	C	A	C>A::T_G	19	0.368	1
FaDu_WT	mock	clone_1	chr5	149865285	SNV	3.56	C	A	C>A::C_T	16	0.5	1
FaDu_WT	mock	clone_1	chr5	150867206	SNV	3.4	A	G	T>C::A_G	23	0.435	1
FaDu_WT	mock	clone_1	chr5	164542273	SNV	11.28	A	T	T>A::T_T	24	0.875	0.966
FaDu_WT	mock	clone_1	chr5	173101972	SNV	2.52	C	A	C>A::T_T	15	0.333	1
FaDu_WT	mock	clone_1	chr5	177467433	SNV	4.04	G	T	C>A::G_C	29	0.414	1
FaDu_WT	mock	clone_1	chr6	14744675	SNV	3.73	A	G	T>C::A_G	20	0.45	1
FaDu_WT	mock	clone_1	chr6	14936065	SNV	3.58	A	G	T>C::A_C	25	0.48	1
FaDu_WT	mock	clone_1	chr6	29870769	SNV	3.47	G	T	C>A::C_G	26	0.385	1
FaDu_WT	mock	clone_1	chr6	48125856	SNV	3.6	A	G	T>C::C_A	12	0.583	1
FaDu_WT	mock	clone_1	chr6	51242070	SNV	4.03	C	G	C>G::C_A	12	0.583	0.955
FaDu_WT	mock	clone_1	chr6	54448591	SNV	3.4	T	C	T>C::T_G	24	0.417	1
FaDu_WT	mock	clone_1	chr6	55743997	SNV	2.79	C	T	C>T::T_T	11	0.455	1
FaDu_WT	mock	clone_1	chr6	65340441	SNV	3.06	T	G	T>G::A_A	20	0.45	1
FaDu_WT	mock	clone_1	chr6	66333957	SNV	3.95	G	A	C>T::A_T	20	0.55	1
FaDu_WT	mock	clone_1	chr6	66333958	SNV	3.72	T	A	T>A::G_G	17	0.588	1
FaDu_WT	mock	clone_1	chr6	66526176	SNV	2.87	T	A	T>A::C_C	12	0.417	1
FaDu_WT	mock	clone_1	chr6	66526177	SNV	2.87	C	T	C>T::T_C	12	0.417	1
FaDu_WT	mock	clone_1	chr6	74021371	SNV	4.27	T	C	T>C::C_G	23	0.391	1
FaDu_WT	mock	clone_1	chr6	79045158	SNV	3.18	C	A	C>A::G_T	19	0.316	1
FaDu_WT	mock	clone_1	chr6	80789384	SNV	2.73	G	C	C>G::G_T	22	0.318	1
FaDu_WT	mock	clone_1	chr6	80789385	SNV	2.56	C	T	C>T::G_C	20	0.3	1
FaDu_WT	mock	clone_1	chr6	91058681	SNV	4.25	C	T	C>T::G_A	13	0.538	1
FaDu_WT	mock	clone_1	chr6	100098408	SNV	5.43	A	G	T>C::A_A	21	0.524	0.968
FaDu_WT	mock	clone_1	chr6	102762950	SNV	3.25	A	G	T>C::A_C	17	0.353	1
FaDu_WT	mock	clone_1	chr6	122010504	SNV	3.98	G	C	C>G::T_A	13	0.462	1
FaDu_WT	mock	clone_1	chr6	122723822	SNV	2.88	A	T	T>A::A_T	18	0.333	1
FaDu_WT	mock	clone_1	chr6	126790862	SNV	4.08	G	T	C>A::T_T	20	0.5	1
FaDu_WT	mock	clone_1	chr6	127402142	SNV	4.56	G	A	C>T::T_A	17	0.529	1
FaDu_WT	mock	clone_1	chr6	137169361	SNV	2.6	C	A	C>A::C_T	18	0.278	1
FaDu_WT	mock	clone_1	chr6	140487741	SNV	4.23	A	G	T>C::G_A	19	0.421	1
FaDu_WT	mock	clone_1	chr6	142849524	SNV	3.65	T	A	T>A::T_T	21	0.381	1
FaDu_WT	mock	clone_1	chr6	148344134	SNV	3.87	G	C	C>G::G_T	27	0.333	1
FaDu_WT	mock	clone_1	chr6	149579560	SNV	2.88	C	T	C>T::G_G	29	0.31	1
FaDu_WT	mock	clone_1	chr6	153278746	SNV	11.31	T	A	T>A::T_G	16	1	1
FaDu_WT	mock	clone_1	chr6	161409778	SNV	2.68	A	C	T>G::T_T	26	0.308	1
FaDu_WT	mock	clone_1	chr6	165439958	SNV	3.95	T	A	T>A::T_C	17	0.412	1
FaDu_WT	mock	clone_1	chr6	170175097	SNV	3.8	C	T	C>T::C_T	17	0.471	1
FaDu_WT	mock	clone_1	chr6	170187465	SNV	5.54	C	T	C>T::C_C	28	0.464	1
FaDu_WT	mock	clone_1	chr6	170430228	SNV	3.29	A	T	T>A::G_A	18	0.611	0.938
FaDu_WT	mock	clone_1	chr7	3562888	SNV	4.1	G	A	C>T::C_C	17	0.353	1
FaDu_WT	mock	clone_1	chr7	4553238	SNV	2.61	G	A	C>T::T_C	8	0.375	1
FaDu_WT	mock	clone_1	chr7	5551870	SNV	4.31	T	C	T>C::A_A	11	0.636	0.955
FaDu_WT	mock	clone_1	chr7	7139058	SNV	2.63	A	C	T>G::T_G	15	0.267	1
FaDu_WT	mock	clone_1	chr7	8568935	SNV	3.37	A	T	T>A::C_T	17	0.353	1
FaDu_WT	mock	clone_1	chr7	12392700	SNV	3.36	A	C	T>G::T_C	21	0.333	1
FaDu_WT	mock	clone_1	chr7	12628231	SNV	5.29	T	C	T>C::A_T	19	0.474	1
FaDu_WT	mock	clone_1	chr7	21289010	SNV	3.7	T	C	T>C::A_C	26	0.308	1
FaDu_WT	mock	clone_1	chr7	31007217	SNV	6.38	A	G	T>C::A_G	37	0.405	1
FaDu_WT	mock	clone_1	chr7	37035522	SNV	3.05	T	C	T>C::T_C	24	0.25	1
FaDu_WT	mock	clone_1	chr7	59832868	SNV	2.92	C	G	C>G::T_T	8	0.375	0.978
FaDu_WT	mock	clone_1	chr7	59843380	SNV	2.51	G	T	C>A::G_A	6	0.333	0.985
FaDu_WT	mock	clone_1	chr7	60055957	SNV	2.78	A	G	T>C::A_T	6	0.5	1
FaDu_WT	mock	clone_1	chr7	63040181	SNV	3	C	T	C>T::C_A	30	0.267	1
FaDu_WT	mock	clone_1	chr7	63875406	SNV	3.84	A	C	T>G::A_G	9	0.556	1
FaDu_WT	mock	clone_1	chr7	64482683	SNV	5.04	C	G	C>G::G_T	21	0.476	1
FaDu_WT	mock	clone_1	chr7	69974358	SNV	3.68	C	A	C>A::T_A	15	0.467	1
FaDu_WT	mock	clone_1	chr7	70965136	SNV	3.67	G	T	C>A::C_C	22	0.364	1
FaDu_WT	mock	clone_1	chr7	71644968	SNV	3.6	A	G	T>C::A_G	17	0.412	1
FaDu_WT	mock	clone_1	chr7	74635052	SNV	3.28	T	A	T>A::A_A	17	0.412	1
FaDu_WT	mock	clone_1	chr7	81459566	SNV	6.72	A	C	T>G::G_A	25	0.6	1
FaDu_WT	mock	clone_1	chr7	92303697	SNV	4.71	G	T	C>A::C_T	21	0.429	1
FaDu_WT	mock	clone_1	chr7	95182618	SNV	4.99	G	T	C>A::A_A	15	0.533	1
FaDu_WT	mock	clone_1	chr7	96802915	SNV	4.21	C	G	C>G::T_A	20	0.45	1
FaDu_WT	mock	clone_1	chr7	104681171	SNV	2.98	T	A	T>A::T_G	17	0.353	1
FaDu_WT	mock	clone_1	chr7	107467994	SNV	3.93	G	C	C>G::T_T	20	0.4	1
FaDu_WT	mock	clone_1	chr7	109998416	SNV	3.24	C	A	C>A::G_A	27	0.296	1
FaDu_WT	mock	clone_1	chr7	120769578	SNV	3.67	T	C	T>C::T_C	18	0.389	1
FaDu_WT	mock	clone_1	chr7	133319803	SNV	3.51	C	A	C>A::T_A	15	0.467	1
FaDu_WT	mock	clone_1	chr7	133941408	SNV	4.57	T	G	T>G::C_A	21	0.476	1
FaDu_WT	mock	clone_1	chr7	145835353	SNV	3.28	C	A	C>A::G_A	11	0.545	0.963
FaDu_WT	mock	clone_1	chr7	154447925	SNV	2.68	C	G	C>G::A_T	24	0.25	1
FaDu_WT	mock	clone_1	chr7	155077414	SNV	3.6	A	C	T>G::A_G	18	0.389	1
FaDu_WT	mock	clone_1	chr7	158116372	SNV	5.81	C	T	C>T::T_C	31	0.419	1
FaDu_WT	mock	clone_1	chr7	159102809	SNV	4.7	C	G	C>G::G_A	27	0.37	1
FaDu_WT	mock	clone_1	chr8	8979315	SNV	2.69	C	A	C>A::C_C	19	0.421	1
FaDu_WT	mock	clone_1	chr8	13843155	SNV	3.98	G	T	C>A::T_C	16	0.5	1
FaDu_WT	mock	clone_1	chr8	16110254	SNV	2.81	A	G	T>C::C_A	11	0.545	0.952
FaDu_WT	mock	clone_1	chr8	20176058	SNV	2.91	G	C	C>G::A_T	16	0.5	1
FaDu_WT	mock	clone_1	chr8	20782220	SNV	4.26	A	G	T>C::A_C	22	0.591	1
FaDu_WT	mock	clone_1	chr8	21229628	SNV	3.54	C	T	C>T::A_G	13	0.615	1
FaDu_WT	mock	clone_1	chr8	28011136	SNV	4.41	A	T	T>A::C_A	12	0.583	1
FaDu_WT	mock	clone_1	chr8	30701308	SNV	3.54	A	C	T>G::A_T	10	0.5	1
FaDu_WT	mock	clone_1	chr8	45293550	SNV	3.03	C	T	C>T::C_T	5	0.4	0.994
FaDu_WT	mock	clone_1	chr8	45929754	SNV	4.41	C	A	C>A::A_C	5	0.6	0.986
FaDu_WT	mock	clone_1	chr8	46612001	SNV	2.64	A	C	T>G::T_G	28	0.214	1
FaDu_WT	mock	clone_1	chr8	46863204	SNV	3.31	G	A	C>T::A_A	32	0.25	1
FaDu_WT	mock	clone_1	chr8	52048277	SNV	6.64	C	A	C>A::T_T	33	0.424	1
FaDu_WT	mock	clone_1	chr8	58443319	SNV	4.12	A	G	T>C::G_A	25	0.28	1
FaDu_WT	mock	clone_1	chr8	60682966	SNV	5.75	C	T	C>T::T_A	27	0.444	1
FaDu_WT	mock	clone_1	chr8	61354790	SNV	3.93	A	G	T>C::T_C	30	0.333	1
FaDu_WT	mock	clone_1	chr8	64605074	SNV	2.82	A	G	T>C::C_G	19	0.263	0.974
FaDu_WT	mock	clone_1	chr8	82441495	SNV	2.67	C	A	C>A::G_T	38	0.263	0.965
FaDu_WT	mock	clone_1	chr8	90090209	SNV	3.8	T	C	T>C::T_A	27	0.333	1
FaDu_WT	mock	clone_1	chr8	92061917	SNV	2.9	A	T	T>A::C_G	32	0.219	1
FaDu_WT	mock	clone_1	chr8	97063418	SNV	3.96	C	A	C>A::T_T	19	0.368	1
FaDu_WT	mock	clone_1	chr8	100000900	SNV	3.61	C	G	C>G::G_T	30	0.267	1
FaDu_WT	mock	clone_1	chr8	100753037	SNV	5.09	T	A	T>A::T_T	22	0.727	0.933
FaDu_WT	mock	clone_1	chr8	117788593	SNV	3.93	G	A	C>T::A_A	27	0.222	0.987
FaDu_WT	mock	clone_1	chr8	120753001	SNV	6.96	A	T	T>A::T_T	30	0.7	0.935
FaDu_WT	mock	clone_1	chr9	628534	SNV	2.52	G	C	C>G::C_T	21	0.571	1
FaDu_WT	mock	clone_1	chr9	5410167	SNV	2.71	A	G	T>C::A_G	38	0.237	1
FaDu_WT	mock	clone_1	chr9	30095215	SNV	4.22	C	T	C>T::G_A	17	0.588	0.96
FaDu_WT	mock	clone_1	chr9	31680176	SNV	2.59	A	G	T>C::C_T	11	0.636	1
FaDu_WT	mock	clone_1	chr9	33045634	SNV	3.21	C	T	C>T::T_A	18	0.556	0.947
FaDu_WT	mock	clone_1	chr9	81819948	SNV	2.96	C	A	C>A::A_T	21	0.333	1
FaDu_WT	mock	clone_1	chr9	83245176	SNV	3.34	G	C	C>G::T_T	10	0.6	1
FaDu_WT	mock	clone_1	chr9	86891404	SNV	6.37	A	T	T>A::A_A	21	0.571	1
FaDu_WT	mock	clone_1	chr9	88291795	SNV	3.73	C	T	C>T::G_A	14	0.429	1
FaDu_WT	mock	clone_1	chr9	97225247	SNV	5.4	A	G	T>C::C_C	14	0.571	1
FaDu_WT	mock	clone_1	chr9	98124564	SNV	4.54	C	T	C>T::A_A	18	0.444	1
FaDu_WT	mock	clone_1	chr9	101523547	SNV	3.51	C	T	C>T::C_T	7	0.714	1
FaDu_WT	mock	clone_1	chr9	101808680	SNV	4.62	C	T	C>T::T_T	19	0.526	1
FaDu_WT	mock	clone_1	chr9	104184994	SNV	2.97	G	A	C>T::A_C	9	0.444	1
FaDu_WT	mock	clone_1	chr9	113806498	SNV	3.12	C	A	C>A::C_T	17	0.294	1
FaDu_WT	mock	clone_1	chr9	119660748	SNV	3.31	G	A	C>T::T_A	11	0.545	1
FaDu_WT	mock	clone_1	chr9	120622030	SNV	5.09	A	G	T>C::A_T	12	0.667	1
FaDu_WT	mock	clone_1	chr9	126973826	SNV	3.54	C	A	C>A::T_A	21	0.333	1
FaDu_WT	mock	clone_1	chr9	134504981	SNV	3.07	A	G	T>C::T_T	55	0.236	1
FaDu_WT	mock	clone_1	chr9	137482954	SNV	5.68	C	T	C>T::A_C	66	0.333	1
FaDu_WT	mock	clone_1	chr10	20243859	SNV	4.29	G	T	C>A::T_T	14	0.643	1
FaDu_WT	mock	clone_1	chr10	32833792	SNV	2.58	A	G	T>C::G_A	12	0.5	1
FaDu_WT	mock	clone_1	chr10	41558232	SNV	3.56	G	T	C>A::A_A	8	0.375	1
FaDu_WT	mock	clone_1	chr10	44025765	SNV	3.34	A	G	T>C::G_T	16	0.438	1
FaDu_WT	mock	clone_1	chr10	47677238	SNV	4.14	T	C	T>C::T_C	47	0.277	1
FaDu_WT	mock	clone_1	chr10	61553623	SNV	2.65	C	T	C>T::T_T	19	0.316	1
FaDu_WT	mock	clone_1	chr10	74459938	SNV	5.95	T	C	T>C::C_G	26	0.538	0.967
FaDu_WT	mock	clone_1	chr10	102372316	SNV	2.99	G	T	C>A::T_T	33	0.424	1
FaDu_WT	mock	clone_1	chr10	106700713	SNV	2.96	T	C	T>C::G_A	14	0.5	1
FaDu_WT	mock	clone_1	chr10	108260107	SNV	3.59	A	T	T>A::A_A	8	0.75	1
FaDu_WT	mock	clone_1	chr10	120653591	SNV	2.92	G	A	C>T::G_G	27	0.333	1
FaDu_WT	mock	clone_1	chr10	125167945	SNV	2.58	G	A	C>T::A_G	24	0.333	1
FaDu_WT	mock	clone_1	chr10	128124458	SNV	4.42	A	G	T>C::A_G	28	0.5	1
FaDu_WT	mock	clone_1	chr10	131852762	SNV	3.64	G	C	C>G::G_T	31	0.355	1
FaDu_WT	mock	clone_1	chr10	132282906	SNV	3.99	G	A	C>T::C_A	32	0.375	1
FaDu_WT	mock	clone_1	chr11	1840145	SNV	4.59	A	C	T>G::G_T	24	0.542	1
FaDu_WT	mock	clone_1	chr11	5519881	SNV	2.68	A	G	T>C::A_A	19	0.421	1
FaDu_WT	mock	clone_1	chr11	10420266	SNV	3.06	C	G	C>G::A_G	22	0.409	1
FaDu_WT	mock	clone_1	chr11	20990156	SNV	2.98	T	A	T>A::T_G	24	0.375	1
FaDu_WT	mock	clone_1	chr11	24149871	SNV	3.04	T	C	T>C::T_G	23	0.304	1
FaDu_WT	mock	clone_1	chr11	34412322	SNV	2.86	T	A	T>A::T_T	26	0.231	1
FaDu_WT	mock	clone_1	chr11	34522370	SNV	3.64	G	A	C>T::A_T	26	0.308	1
FaDu_WT	mock	clone_1	chr11	41958722	SNV	4.61	A	C	T>G::G_C	18	0.444	1
FaDu_WT	mock	clone_1	chr11	43794630	SNV	2.56	G	T	C>A::G_T	20	0.3	1
FaDu_WT	mock	clone_1	chr11	47415362	SNV	2.86	A	G	T>C::T_A	40	0.3	1
FaDu_WT	mock	clone_1	chr11	49368330	SNV	3.39	C	G	C>G::T_T	15	0.4	1
FaDu_WT	mock	clone_1	chr11	51318000	SNV	2.85	A	T	T>A::G_T	14	0.214	0.992
FaDu_WT	mock	clone_1	chr11	53251743	SNV	2.84	G	C	C>G::A_T	10	0.4	0.978
FaDu_WT	mock	clone_1	chr11	57011422	SNV	3.65	T	C	T>C::G_A	21	0.381	1
FaDu_WT	mock	clone_1	chr11	61692892	SNV	5.98	A	C	T>G::A_T	31	0.323	0.986
FaDu_WT	mock	clone_1	chr11	64917197	SNV	7.72	T	C	T>C::C_C	32	0.469	1
FaDu_WT	mock	clone_1	chr11	69552888	SNV	17.45	A	G	T>C::C_G	212	0.297	0.985
FaDu_WT	mock	clone_1	chr11	69552891	SNV	14.34	G	T	C>A::C_C	256	0.215	0.991
FaDu_WT	mock	clone_1	chr11	81643475	SNV	4.33	A	T	T>A::G_A	9	0.667	1
FaDu_WT	mock	clone_1	chr11	87002287	SNV	4.36	A	G	T>C::A_T	15	0.467	1
FaDu_WT	mock	clone_1	chr11	106311983	SNV	5.34	T	C	T>C::A_T	31	0.387	1
FaDu_WT	mock	clone_1	chr11	114151533	SNV	2.6	C	G	C>G::A_T	21	0.286	1
FaDu_WT	mock	clone_1	chr11	120303045	SNV	4.64	A	T	T>A::A_T	21	0.381	1
FaDu_WT	mock	clone_1	chr11	121082041	SNV	2.82	A	C	T>G::T_T	14	0.357	1
FaDu_WT	mock	clone_1	chr11	122440819	SNV	5.5	A	C	T>G::T_T	7	0.857	1
FaDu_WT	mock	clone_1	chr11	131767416	SNV	3.96	A	C	T>G::G_A	24	0.417	1
FaDu_WT	mock	clone_1	chr12	35173196	SNV	3.6	C	T	C>T::A_C	7	0.429	1
FaDu_WT	mock	clone_1	chr12	35173201	SNV	3.21	T	A	T>A::C_T	8	0.375	1
FaDu_WT	mock	clone_1	chr12	35486844	SNV	2.95	G	A	C>T::A_G	5	0.4	0.989
FaDu_WT	mock	clone_1	chr12	54702073	SNV	2.74	C	A	C>A::C_C	22	0.364	1
FaDu_WT	mock	clone_1	chr12	61845638	SNV	2.9	T	G	T>G::G_A	18	0.389	1
FaDu_WT	mock	clone_1	chr12	62418152	SNV	3.78	G	A	C>T::G_A	22	0.5	1
FaDu_WT	mock	clone_1	chr12	66196681	SNV	2.71	T	G	T>G::T_T	28	0.25	1
FaDu_WT	mock	clone_1	chr12	92363429	SNV	2.52	G	A	C>T::C_T	15	0.333	1
FaDu_WT	mock	clone_1	chr12	97654025	SNV	3.89	T	G	T>G::T_T	13	0.538	1
FaDu_WT	mock	clone_1	chr12	102295002	SNV	2.76	C	A	C>A::C_T	17	0.353	1
FaDu_WT	mock	clone_1	chr12	107195302	SNV	3.29	A	G	T>C::A_G	20	0.35	0.976
FaDu_WT	mock	clone_1	chr12	108740956	SNV	4.64	A	G	T>C::A_C	21	0.524	1
FaDu_WT	mock	clone_1	chr13	22901240	SNV	3.28	T	A	T>A::G_A	8	0.625	1
FaDu_WT	mock	clone_1	chr13	25769041	SNV	4.42	C	A	C>A::T_A	13	0.538	1
FaDu_WT	mock	clone_1	chr13	30384580	SNV	3.33	A	G	T>C::T_A	17	0.529	1
FaDu_WT	mock	clone_1	chr13	37649266	SNV	4.66	T	C	T>C::A_G	16	0.625	1
FaDu_WT	mock	clone_1	chr13	38629486	SNV	2.7	G	C	C>G::A_G	9	0.444	1
FaDu_WT	mock	clone_1	chr13	72277690	SNV	3.12	A	G	T>C::T_T	18	0.5	1
FaDu_WT	mock	clone_1	chr13	75877845	SNV	2.52	C	A	C>A::T_A	22	0.409	1
FaDu_WT	mock	clone_1	chr13	82968206	SNV	2.71	T	A	T>A::G_G	11	0.636	1
FaDu_WT	mock	clone_1	chr13	87225147	SNV	2.61	G	A	C>T::A_C	17	0.353	1
FaDu_WT	mock	clone_1	chr13	112381283	SNV	3.26	A	G	T>C::T_C	24	0.458	1
FaDu_WT	mock	clone_1	chr14	45948668	SNV	2.81	A	C	T>G::T_T	20	0.25	1
FaDu_WT	mock	clone_1	chr14	49106212	SNV	2.87	G	A	C>T::C_C	22	0.318	1
FaDu_WT	mock	clone_1	chr14	52764875	SNV	2.9	G	C	C>G::G_C	32	0.219	1
FaDu_WT	mock	clone_1	chr14	61170641	SNV	2.98	G	T	C>A::T_T	25	0.28	1
FaDu_WT	mock	clone_1	chr14	62750432	SNV	2.98	C	A	C>A::C_T	22	0.409	1
FaDu_WT	mock	clone_1	chr14	65645718	SNV	3.67	T	C	T>C::A_T	18	0.389	1
FaDu_WT	mock	clone_1	chr14	70808196	SNV	2.56	A	G	T>C::C_A	24	0.333	1
FaDu_WT	mock	clone_1	chr14	72187456	SNV	2.92	T	C	T>C::T_A	42	0.262	1
FaDu_WT	mock	clone_1	chr14	72274772	SNV	2.84	G	A	C>T::C_A	33	0.273	1
FaDu_WT	mock	clone_1	chr14	76213622	SNV	3.31	C	G	C>G::T_T	42	0.214	0.984
FaDu_WT	mock	clone_1	chr14	76499890	SNV	4.03	C	A	C>A::T_C	55	0.236	1
FaDu_WT	mock	clone_1	chr14	77711634	SNV	5.59	C	A	C>A::G_A	52	0.212	0.99
FaDu_WT	mock	clone_1	chr14	81117758	SNV	2.77	T	C	T>C::A_T	22	0.364	0.933
FaDu_WT	mock	clone_1	chr14	82750686	SNV	2.94	T	G	T>G::T_T	37	0.216	0.982
FaDu_WT	mock	clone_1	chr14	97750569	SNV	2.66	C	T	C>T::G_T	20	0.4	1
FaDu_WT	mock	clone_1	chr14	98638879	SNV	2.6	T	C	T>C::A_A	18	0.278	1
FaDu_WT	mock	clone_1	chr14	100591354	SNV	5.38	C	A	C>A::G_T	28	0.393	1
FaDu_WT	mock	clone_1	chr14	101151411	SNV	3.38	G	C	C>G::C_T	31	0.323	1
FaDu_WT	mock	clone_1	chr14	103491904	SNV	5.05	C	T	C>T::A_G	23	0.478	0.968
FaDu_WT	mock	clone_1	chr14	106269271	SNV	2.8	C	T	C>T::T_G	26	0.385	1
FaDu_WT	mock	clone_1	chr15	19974109	SNV	3.24	A	T	T>A::G_C	26	0.385	1
FaDu_WT	mock	clone_1	chr15	33305557	SNV	3.79	G	A	C>T::A_A	26	0.423	1
FaDu_WT	mock	clone_1	chr15	47137496	SNV	4.36	G	C	C>G::C_A	18	0.611	1
FaDu_WT	mock	clone_1	chr15	81088157	SNV	2.63	G	C	C>G::A_T	38	0.263	1
FaDu_WT	mock	clone_1	chr16	7833280	SNV	3.33	A	C	T>G::T_T	26	0.308	1
FaDu_WT	mock	clone_1	chr16	8882445	SNV	3.07	G	A	C>T::C_G	28	0.25	1
FaDu_WT	mock	clone_1	chr16	22009280	SNV	4.21	T	G	T>G::T_A	42	0.31	1
FaDu_WT	mock	clone_1	chr16	25770454	SNV	2.65	C	T	C>T::A_A	34	0.294	1
FaDu_WT	mock	clone_1	chr16	25831709	SNV	2.65	T	A	T>A::A_G	20	0.4	1
FaDu_WT	mock	clone_1	chr16	30908796	SNV	3	A	C	T>G::C_G	29	0.241	0.974
FaDu_WT	mock	clone_1	chr16	35163273	SNV	3.76	A	G	T>C::G_A	17	0.353	1
FaDu_WT	mock	clone_1	chr16	35761803	SNV	4.28	A	T	T>A::C_G	21	0.381	1
FaDu_WT	mock	clone_1	chr16	37685824	SNV	3.46	G	A	C>T::T_T	8	0.25	0.998
FaDu_WT	mock	clone_1	chr16	50929251	SNV	4.03	G	A	C>T::T_T	21	0.333	0.977
FaDu_WT	mock	clone_1	chr16	51140158	SNV	5.04	C	T	C>T::A_G	30	0.367	1
FaDu_WT	mock	clone_1	chr16	53708592	SNV	5.11	T	C	T>C::C_G	30	0.367	1
FaDu_WT	mock	clone_1	chr16	61205044	SNV	2.86	T	C	T>C::T_T	15	0.333	1
FaDu_WT	mock	clone_1	chr16	67191275	SNV	3.71	G	A	C>T::T_C	39	0.256	1
FaDu_WT	mock	clone_1	chr16	70241867	SNV	2.51	C	T	C>T::A_A	28	0.286	1
FaDu_WT	mock	clone_1	chr16	80044289	SNV	3.36	A	G	T>C::C_T	21	0.333	1
FaDu_WT	mock	clone_1	chr17	1272264	SNV	6.45	G	A	C>T::C_A	58	0.362	1
FaDu_WT	mock	clone_1	chr17	13787156	SNV	3.43	C	G	C>G::T_T	27	0.333	1
FaDu_WT	mock	clone_1	chr17	22232575	SNV	4.04	C	A	C>A::T_A	23	0.304	1
FaDu_WT	mock	clone_1	chr17	22413414	SNV	3.12	A	T	T>A::T_A	30	0.267	1
FaDu_WT	mock	clone_1	chr17	27154042	SNV	4.26	C	A	C>A::C_A	41	0.317	1
FaDu_WT	mock	clone_1	chr17	29028454	SNV	4.01	A	G	T>C::C_T	38	0.263	1
FaDu_WT	mock	clone_1	chr17	33688061	SNV	3.2	C	T	C>T::T_C	30	0.233	1
FaDu_WT	mock	clone_1	chr17	37542139	SNV	4.27	G	A	C>T::G_C	40	0.275	1
FaDu_WT	mock	clone_1	chr17	52816274	SNV	3.16	T	C	T>C::T_C	17	0.294	1
FaDu_WT	mock	clone_1	chr17	65429216	SNV	2.96	T	C	T>C::G_A	25	0.36	1
FaDu_WT	mock	clone_1	chr17	72135736	SNV	4.46	G	A	C>T::A_T	24	0.333	1
FaDu_WT	mock	clone_1	chr18	15270776	SNV	2.98	C	T	C>T::A_A	22	0.409	1
FaDu_WT	mock	clone_1	chr18	36021324	SNV	2.53	G	T	C>A::A_A	7	0.571	1
FaDu_WT	mock	clone_1	chr18	40288655	SNV	3.41	G	A	C>T::T_C	5	1	1
FaDu_WT	mock	clone_1	chr18	46959552	SNV	4.72	T	G	T>G::A_A	5	1	1
FaDu_WT	mock	clone_1	chr18	71226687	SNV	3.55	C	T	C>T::T_C	16	0.75	1
FaDu_WT	mock	clone_1	chr19	438737	SNV	7.08	G	C	C>G::T_C	24	0.708	1
FaDu_WT	mock	clone_1	chr19	4917843	SNV	3.24	A	G	T>C::T_T	16	0.625	1
FaDu_WT	mock	clone_1	chr19	22213984	SNV	3.92	C	A	C>A::A_A	11	0.455	1
FaDu_WT	mock	clone_1	chr19	22610490	SNV	2.85	C	T	C>T::T_C	31	0.29	1
FaDu_WT	mock	clone_1	chr19	29376917	SNV	4.93	C	T	C>T::T_C	15	0.6	1
FaDu_WT	mock	clone_1	chr19	31174682	SNV	2.62	A	G	T>C::G_A	32	0.219	1
FaDu_WT	mock	clone_1	chr19	36332294	SNV	3.68	T	G	T>G::C_C	41	0.317	1
FaDu_WT	mock	clone_1	chr19	37134428	SNV	3.54	G	A	C>T::A_T	10	0.5	1
FaDu_WT	mock	clone_1	chr19	40099768	SNV	2.52	A	G	T>C::T_T	22	0.273	1
FaDu_WT	mock	clone_1	chr19	41804291	SNV	3.46	A	G	T>C::A_G	40	0.275	1
FaDu_WT	mock	clone_1	chr19	50952914	SNV	5.25	C	T	C>T::C_T	25	0.4	0.977
FaDu_WT	mock	clone_1	chr19	51139046	SNV	3.75	G	A	C>T::G_G	24	0.375	1
FaDu_WT	mock	clone_1	chr20	1625163	SNV	2.69	T	A	T>A::A_C	18	0.444	1
FaDu_WT	mock	clone_1	chr20	37641154	SNV	3.9	T	C	T>C::G_A	28	0.357	1
FaDu_WT	mock	clone_1	chr20	40619551	SNV	3.51	T	G	T>G::T_C	41	0.22	1
FaDu_WT	mock	clone_1	chr20	42190014	SNV	3.28	G	T	C>A::C_C	29	0.345	1
FaDu_WT	mock	clone_1	chr20	45470869	SNV	2.88	C	T	C>T::C_C	49	0.224	1
FaDu_WT	mock	clone_1	chr20	55874373	SNV	4.08	T	C	T>C::T_T	15	0.533	1
FaDu_WT	mock	clone_1	chr20	58736662	SNV	12.28	C	A	C>A::A_C	20	1	0.958
FaDu_WT	mock	clone_1	chr20	61799106	SNV	3.7	C	T	C>T::A_A	36	0.306	0.973
FaDu_WT	mock	clone_1	chr21	5269966	SNV	2.65	G	A	C>T::G_G	6	0.5	0.962
FaDu_WT	mock	clone_1	chr21	30486305	SNV	5.03	G	T	C>A::C_A	5	1	1
FaDu_WT	mock	clone_1	chr22	32564227	SNV	4.14	C	T	C>T::A_C	25	0.32	1
FaDu_WT	mock	clone_1	chr22	34035406	SNV	2.75	G	A	C>T::C_G	15	0.333	1
FaDu_WT	mock	clone_1	chr22	38483540	SNV	2.9	T	C	T>C::A_C	44	0.25	1
FaDu_WT	mock	clone_1	chr22	39233793	SNV	2.58	T	G	T>G::A_A	60	0.25	1
FaDu_WT	mock	clone_1	chrX	10333831	SNV	3.2	C	G	C>G::G_A	7	1	1
FaDu_WT	mock	clone_1	chrX	40814836	SNV	4.23	T	C	T>C::G_C	5	1	1
FaDu_WT	mock	clone_1	chrX	43601779	SNV	5.53	C	A	C>A::C_T	7	1	1
FaDu_WT	mock	clone_1	chrX	67227253	SNV	2.97	C	T	C>T::C_A	6	1	1
FaDu_WT	mock	clone_1	chrX	69351357	SNV	4.36	A	G	T>C::T_T	7	1	1
FaDu_WT	mock	clone_1	chrX	91805382	SNV	3.78	T	C	T>C::A_G	5	1	1
FaDu_WT	mock	clone_2	chr1	1293636	SNV	7.46	C	G	C>G::C_G	42	0.524	0.973
FaDu_WT	mock	clone_2	chr1	4297904	SNV	4.5	G	C	C>G::C_C	22	0.455	1
FaDu_WT	mock	clone_2	chr1	4480590	SNV	4.05	C	T	C>T::C_C	15	0.6	1
FaDu_WT	mock	clone_2	chr1	20581102	SNV	5.3	A	G	T>C::A_C	14	0.643	1
FaDu_WT	mock	clone_2	chr1	27055579	SNV	4.23	A	T	T>A::T_T	12	0.583	1
FaDu_WT	mock	clone_2	chr1	31506105	SNV	11.14	A	C	T>G::T_G	20	1	1
FaDu_WT	mock	clone_2	chr1	59018942	SNV	2.64	G	C	C>G::C_C	35	0.286	1
FaDu_WT	mock	clone_2	chr1	69882489	SNV	2.84	A	G	T>C::A_T	17	0.412	1
FaDu_WT	mock	clone_2	chr1	105262807	SNV	2.53	T	G	T>G::T_C	17	0.353	1
FaDu_WT	mock	clone_2	chr1	143920820	SNV	3.22	T	A	T>A::T_C	15	0.467	1
FaDu_WT	mock	clone_2	chr1	153250308	SNV	4.96	C	G	C>G::A_A	26	0.462	1
FaDu_WT	mock	clone_2	chr1	153250309	SNV	4.63	A	G	T>C::C_G	25	0.44	1
FaDu_WT	mock	clone_2	chr1	170669778	SNV	6.65	C	T	C>T::G_G	25	0.56	1
FaDu_WT	mock	clone_2	chr1	171297423	SNV	2.7	G	C	C>G::T_T	24	0.292	0.962
FaDu_WT	mock	clone_2	chr1	172971989	SNV	3.07	A	G	T>C::C_C	17	0.412	0.951
FaDu_WT	mock	clone_2	chr1	173656979	SNV	3.97	A	T	T>A::C_C	14	0.571	1
FaDu_WT	mock	clone_2	chr1	176439088	SNV	2.54	G	A	C>T::T_C	17	0.294	1
FaDu_WT	mock	clone_2	chr1	177107814	SNV	4.82	G	A	C>T::T_C	25	0.44	1
FaDu_WT	mock	clone_2	chr1	177991873	SNV	3.19	G	C	C>G::A_A	15	0.333	1
FaDu_WT	mock	clone_2	chr1	181811702	SNV	4.96	G	C	C>G::A_A	22	0.455	1
FaDu_WT	mock	clone_2	chr1	199288878	SNV	3.67	A	T	T>A::G_T	12	0.417	1
FaDu_WT	mock	clone_2	chr1	202381408	SNV	4.05	G	A	C>T::A_A	8	0.875	0.938
FaDu_WT	mock	clone_2	chr1	208654549	SNV	4.95	G	C	C>G::C_A	21	0.476	1
FaDu_WT	mock	clone_2	chr1	226601730	SNV	2.75	G	T	C>A::A_C	40	0.325	1
FaDu_WT	mock	clone_2	chr1	229778571	SNV	2.86	T	C	T>C::A_G	19	0.263	1
FaDu_WT	mock	clone_2	chr1	244319678	SNV	2.83	G	A	C>T::C_G	27	0.222	1
FaDu_WT	mock	clone_2	chr1	247371297	SNV	3.24	A	G	T>C::G_C	39	0.333	1
FaDu_WT	mock	clone_2	chr2	2319705	SNV	4.13	T	G	T>G::A_T	8	0.625	1
FaDu_WT	mock	clone_2	chr2	2782686	SNV	2.75	A	G	T>C::A_C	7	0.429	1
FaDu_WT	mock	clone_2	chr2	4742317	SNV	3.73	G	A	C>T::T_C	14	0.429	1
FaDu_WT	mock	clone_2	chr2	5424117	SNV	3.33	G	T	C>A::T_A	5	0.6	1
FaDu_WT	mock	clone_2	chr2	8241607	SNV	9.7	A	G	T>C::T_C	28	0.679	1
FaDu_WT	mock	clone_2	chr2	20768571	SNV	5.15	T	G	T>G::A_A	27	0.704	0.947
FaDu_WT	mock	clone_2	chr2	21178482	SNV	2.65	T	C	T>C::A_G	7	0.429	1
FaDu_WT	mock	clone_2	chr2	21471812	SNV	8.95	C	G	C>G::A_C	10	0.9	1
FaDu_WT	mock	clone_2	chr2	22668338	SNV	2.55	A	T	T>A::A_A	8	0.375	1
FaDu_WT	mock	clone_2	chr2	23668737	SNV	11.29	C	T	C>T::T_C	26	0.731	1
FaDu_WT	mock	clone_2	chr2	24099160	SNV	16.09	C	A	C>A::A_C	19	1	1
FaDu_WT	mock	clone_2	chr2	40944074	SNV	2.96	T	C	T>C::A_A	6	0.5	1
FaDu_WT	mock	clone_2	chr2	47903455	SNV	3.89	G	A	C>T::T_A	8	0.5	1
FaDu_WT	mock	clone_2	chr2	59108115	SNV	3.5	A	G	T>C::A_C	14	0.5	1
FaDu_WT	mock	clone_2	chr2	73090813	SNV	2.73	A	T	T>A::T_A	21	0.238	1
FaDu_WT	mock	clone_2	chr2	75787555	SNV	3.24	T	G	T>G::T_G	16	0.312	1
FaDu_WT	mock	clone_2	chr2	82314885	SNV	4.53	T	G	T>G::T_G	13	0.462	1
FaDu_WT	mock	clone_2	chr2	102050831	SNV	2.84	C	T	C>T::T_T	18	0.444	1
FaDu_WT	mock	clone_2	chr2	115976881	SNV	3.69	C	A	C>A::T_A	12	0.75	1
FaDu_WT	mock	clone_2	chr2	120787068	SNV	5.48	G	C	C>G::T_T	18	0.556	1
FaDu_WT	mock	clone_2	chr2	120959051	SNV	4.37	A	G	T>C::G_G	24	0.458	1
FaDu_WT	mock	clone_2	chr2	122323918	SNV	5.89	A	G	T>C::C_T	16	0.688	1
FaDu_WT	mock	clone_2	chr2	132030759	SNV	2.53	A	C	T>G::T_T	7	0.571	1
FaDu_WT	mock	clone_2	chr2	132502714	SNV	2.99	G	T	C>A::C_T	6	0.667	1
FaDu_WT	mock	clone_2	chr2	141746181	SNV	3.36	C	A	C>A::T_C	21	0.571	1
FaDu_WT	mock	clone_2	chr2	144379061	SNV	4.2	A	C	T>G::A_G	14	0.5	1
FaDu_WT	mock	clone_2	chr2	145506135	SNV	3.28	C	A	C>A::T_A	8	0.625	1
FaDu_WT	mock	clone_2	chr2	146136798	SNV	2.87	A	G	T>C::T_C	9	0.444	1
FaDu_WT	mock	clone_2	chr2	146226438	SNV	2.65	A	C	T>G::T_G	6	0.5	1
FaDu_WT	mock	clone_2	chr2	147785016	SNV	6.89	T	C	T>C::C_C	11	0.818	1
FaDu_WT	mock	clone_2	chr2	149430007	SNV	3.13	G	A	C>T::A_C	10	0.5	1
FaDu_WT	mock	clone_2	chr2	156498576	SNV	5.17	G	A	C>T::T_A	13	0.615	1
FaDu_WT	mock	clone_2	chr2	160066278	SNV	3.59	C	A	C>A::T_A	15	0.467	0.958
FaDu_WT	mock	clone_2	chr2	165994941	SNV	2.97	A	G	T>C::A_A	8	0.625	1
FaDu_WT	mock	clone_2	chr2	173090748	SNV	3.66	G	C	C>G::C_C	10	0.6	1
FaDu_WT	mock	clone_2	chr2	179718967	SNV	4.33	T	C	T>C::G_G	7	0.857	1
FaDu_WT	mock	clone_2	chr2	192106670	SNV	5.85	C	T	C>T::A_T	9	0.778	1
FaDu_WT	mock	clone_2	chr2	192512809	SNV	2.64	T	C	T>C::C_G	11	0.545	1
FaDu_WT	mock	clone_2	chr2	197337651	SNV	5.66	G	A	C>T::T_C	20	0.6	1
FaDu_WT	mock	clone_2	chr2	211503246	SNV	5.08	G	T	C>A::T_A	24	0.458	1
FaDu_WT	mock	clone_2	chr2	211503247	SNV	4.95	A	G	T>C::G_C	23	0.478	1
FaDu_WT	mock	clone_2	chr2	217540080	SNV	2.99	C	T	C>T::C_A	23	0.391	1
FaDu_WT	mock	clone_2	chr2	219659806	SNV	3.22	C	G	C>G::T_C	34	0.294	1
FaDu_WT	mock	clone_2	chr2	224227748	SNV	3.03	C	G	C>G::G_T	34	0.324	1
FaDu_WT	mock	clone_2	chr2	235607588	SNV	4.62	G	A	C>T::G_A	44	0.386	1
FaDu_WT	mock	clone_2	chr3	854172	SNV	2.66	T	C	T>C::A_A	34	0.294	1
FaDu_WT	mock	clone_2	chr3	947207	SNV	2.95	G	A	C>T::A_A	19	0.368	0.957
FaDu_WT	mock	clone_2	chr3	2770928	SNV	2.51	A	G	T>C::A_G	24	0.333	1
FaDu_WT	mock	clone_2	chr3	2956778	SNV	3.25	A	T	T>A::G_T	9	0.667	1
FaDu_WT	mock	clone_2	chr3	4173614	SNV	4.1	G	T	C>A::T_T	22	0.455	1
FaDu_WT	mock	clone_2	chr3	14898908	SNV	4.19	A	T	T>A::G_C	45	0.444	1
FaDu_WT	mock	clone_2	chr3	43317791	SNV	4.6	A	G	T>C::C_G	24	0.583	1
FaDu_WT	mock	clone_2	chr3	54869801	SNV	4.68	C	T	C>T::C_A	16	0.562	1
FaDu_WT	mock	clone_2	chr3	60231522	SNV	3.38	G	T	C>A::A_A	9	0.667	1
FaDu_WT	mock	clone_2	chr3	60231523	SNV	3.11	T	C	T>C::G_G	9	0.667	1
FaDu_WT	mock	clone_2	chr3	64744463	SNV	4.2	T	G	T>G::A_C	18	0.556	1
FaDu_WT	mock	clone_2	chr3	68329429	SNV	2.54	T	C	T>C::C_C	11	0.455	1
FaDu_WT	mock	clone_2	chr3	70499286	SNV	4.08	G	C	C>G::A_A	5	0.8	1
FaDu_WT	mock	clone_2	chr3	74831894	SNV	7.23	G	T	C>A::C_C	10	1	1
FaDu_WT	mock	clone_2	chr3	89669738	SNV	6.89	G	A	C>T::C_C	6	1	1
FaDu_WT	mock	clone_2	chr3	93725699	SNV	2.91	C	T	C>T::T_T	5	0.6	1
FaDu_WT	mock	clone_2	chr3	99847245	SNV	2.53	T	G	T>G::T_T	27	0.222	1
FaDu_WT	mock	clone_2	chr3	101693272	SNV	2.6	G	C	C>G::G_T	39	0.256	1
FaDu_WT	mock	clone_2	chr3	106429465	SNV	3.87	T	C	T>C::G_G	22	0.409	1
FaDu_WT	mock	clone_2	chr3	108296970	SNV	2.63	A	C	T>G::G_G	22	0.273	1
FaDu_WT	mock	clone_2	chr3	113264791	SNV	3.4	G	C	C>G::G_T	74	0.257	1
FaDu_WT	mock	clone_2	chr3	118154137	SNV	2.74	C	G	C>G::A_C	42	0.214	1
FaDu_WT	mock	clone_2	chr3	122184228	SNV	3.55	G	A	C>T::C_C	63	0.254	1
FaDu_WT	mock	clone_2	chr3	136138734	SNV	3.04	A	G	T>C::G_C	19	0.526	1
FaDu_WT	mock	clone_2	chr3	138759333	SNV	3.26	C	T	C>T::A_T	29	0.276	1
FaDu_WT	mock	clone_2	chr3	142371990	SNV	2.91	C	T	C>T::T_A	15	0.333	1
FaDu_WT	mock	clone_2	chr3	163164139	SNV	2.87	T	C	T>C::C_C	14	0.357	1
FaDu_WT	mock	clone_2	chr3	166068587	SNV	3.12	G	T	C>A::A_A	17	0.353	1
FaDu_WT	mock	clone_2	chr3	170002636	SNV	2.89	C	G	C>G::T_T	34	0.412	1
FaDu_WT	mock	clone_2	chr3	172319749	SNV	2.75	C	A	C>A::T_T	39	0.231	1
FaDu_WT	mock	clone_2	chr3	179524294	SNV	4.16	T	C	T>C::C_G	61	0.246	1
FaDu_WT	mock	clone_2	chr3	185964676	SNV	3.04	C	A	C>A::T_T	23	0.261	1
FaDu_WT	mock	clone_2	chr4	3108261	SNV	6.83	C	G	C>G::C_T	17	0.765	1
FaDu_WT	mock	clone_2	chr4	5008221	SNV	3.28	T	G	T>G::T_T	8	0.625	1
FaDu_WT	mock	clone_2	chr4	12972044	SNV	2.62	A	T	T>A::C_T	6	0.667	0.95
FaDu_WT	mock	clone_2	chr4	13697256	SNV	3.78	A	G	T>C::C_C	16	0.5	1
FaDu_WT	mock	clone_2	chr4	18088870	SNV	5.77	G	A	C>T::A_T	12	0.833	1
FaDu_WT	mock	clone_2	chr4	42432365	SNV	2.79	T	G	T>G::C_G	20	0.4	1
FaDu_WT	mock	clone_2	chr4	57463084	SNV	3.28	T	C	T>C::A_A	17	0.412	1
FaDu_WT	mock	clone_2	chr4	90768565	SNV	3.79	G	A	C>T::A_A	5	0.8	1
FaDu_WT	mock	clone_2	chr4	109486011	SNV	4.19	T	A	T>A::T_G	15	0.6	1
FaDu_WT	mock	clone_2	chr4	130843419	SNV	3.14	G	T	C>A::T_A	11	0.727	1
FaDu_WT	mock	clone_2	chr4	133703034	SNV	2.82	T	G	T>G::T_G	5	0.8	1
FaDu_WT	mock	clone_2	chr4	140247197	SNV	4.49	T	C	T>C::C_C	20	0.65	1
FaDu_WT	mock	clone_2	chr4	161318069	SNV	3.88	G	A	C>T::G_A	16	0.5	1
FaDu_WT	mock	clone_2	chr4	179507870	SNV	3.15	T	C	T>C::T_A	21	0.381	1
FaDu_WT	mock	clone_2	chr4	182140002	SNV	4.06	T	C	T>C::G_C	12	0.5	1
FaDu_WT	mock	clone_2	chr4	182514854	SNV	2.74	C	T	C>T::G_C	6	0.5	1
FaDu_WT	mock	clone_2	chr4	188304881	SNV	3.39	T	C	T>C::G_T	15	0.533	1
FaDu_WT	mock	clone_2	chr5	365432	SNV	2.63	T	G	T>G::T_A	33	0.303	1
FaDu_WT	mock	clone_2	chr5	20967394	SNV	3.59	A	T	T>A::T_C	19	0.526	1
FaDu_WT	mock	clone_2	chr5	27779987	SNV	3.45	T	C	T>C::G_A	18	0.444	1
FaDu_WT	mock	clone_2	chr5	45659010	SNV	2.67	C	G	C>G::A_A	52	0.25	1
FaDu_WT	mock	clone_2	chr5	69197480	SNV	2.7	C	G	C>G::G_T	28	0.393	1
FaDu_WT	mock	clone_2	chr5	97073307	SNV	3.63	C	A	C>A::C_T	40	0.325	1
FaDu_WT	mock	clone_2	chr5	99403931	SNV	9.88	A	T	T>A::T_T	14	1	0.957
FaDu_WT	mock	clone_2	chr5	125793075	SNV	2.91	G	T	C>A::C_A	23	0.304	0.964
FaDu_WT	mock	clone_2	chr5	128186074	SNV	2.94	A	T	T>A::A_A	18	0.333	1
FaDu_WT	mock	clone_2	chr5	130726639	SNV	4.49	C	T	C>T::C_T	27	0.519	1
FaDu_WT	mock	clone_2	chr5	144966463	SNV	2.73	T	C	T>C::A_G	15	0.4	1
FaDu_WT	mock	clone_2	chr5	156131012	SNV	3.06	A	G	T>C::C_C	22	0.409	1
FaDu_WT	mock	clone_2	chr5	165504875	SNV	3.32	A	T	T>A::T_T	15	0.467	1
FaDu_WT	mock	clone_2	chr5	169882504	SNV	3.02	C	T	C>T::G_A	13	0.462	1
FaDu_WT	mock	clone_2	chr5	173549044	SNV	4.51	T	C	T>C::A_G	38	0.395	0.967
FaDu_WT	mock	clone_2	chr5	173775672	SNV	5.42	A	C	T>G::C_A	36	0.472	1
FaDu_WT	mock	clone_2	chr6	10198305	SNV	4.2	C	G	C>G::C_C	18	0.556	1
FaDu_WT	mock	clone_2	chr6	14763163	SNV	5.66	A	C	T>G::C_T	20	0.65	1
FaDu_WT	mock	clone_2	chr6	36998758	SNV	10.38	C	T	C>T::G_C	53	0.604	0.957
FaDu_WT	mock	clone_2	chr6	51965823	SNV	3.25	T	A	T>A::A_A	18	0.444	1
FaDu_WT	mock	clone_2	chr6	58715668	SNV	2.64	G	A	C>T::G_C	9	0.222	0.992
FaDu_WT	mock	clone_2	chr6	69900738	SNV	3.51	A	C	T>G::C_T	11	0.455	1
FaDu_WT	mock	clone_2	chr6	91527274	SNV	2.61	T	C	T>C::A_A	5	0.6	1
FaDu_WT	mock	clone_2	chr6	92694498	SNV	2.98	C	A	C>A::T_A	16	0.375	1
FaDu_WT	mock	clone_2	chr6	99502053	SNV	3.81	G	T	C>A::T_T	30	0.267	1
FaDu_WT	mock	clone_2	chr6	108169765	SNV	3.37	C	A	C>A::T_C	51	0.216	1
FaDu_WT	mock	clone_2	chr6	111273510	SNV	6.22	T	G	T>G::T_T	24	0.667	0.955
FaDu_WT	mock	clone_2	chr6	113691799	SNV	4.31	A	C	T>G::A_T	33	0.394	1
FaDu_WT	mock	clone_2	chr6	121930005	SNV	3.44	C	T	C>T::A_T	17	0.412	1
FaDu_WT	mock	clone_2	chr6	124112162	SNV	2.81	T	G	T>G::C_T	10	0.5	1
FaDu_WT	mock	clone_2	chr6	136199633	SNV	3.74	C	T	C>T::C_T	32	0.312	1
FaDu_WT	mock	clone_2	chr6	145677090	SNV	2.74	C	A	C>A::T_A	20	0.3	1
FaDu_WT	mock	clone_2	chr6	164110523	SNV	2.78	C	A	C>A::T_T	18	0.278	1
FaDu_WT	mock	clone_2	chr6	165137822	SNV	4.25	C	G	C>G::A_T	13	0.538	1
FaDu_WT	mock	clone_2	chr6	169006812	SNV	2.77	C	G	C>G::A_G	21	0.286	1
FaDu_WT	mock	clone_2	chr7	12499778	SNV	4.56	T	G	T>G::A_T	24	0.375	1
FaDu_WT	mock	clone_2	chr7	19449308	SNV	2.85	T	C	T>C::T_T	10	0.4	1
FaDu_WT	mock	clone_2	chr7	21724968	SNV	2.85	A	G	T>C::C_A	15	0.267	1
FaDu_WT	mock	clone_2	chr7	21724972	SNV	3.44	A	T	T>A::A_G	16	0.312	1
FaDu_WT	mock	clone_2	chr7	21724986	SNV	4.92	G	T	C>A::G_C	18	0.389	1
FaDu_WT	mock	clone_2	chr7	44730811	SNV	3.03	A	C	T>G::T_T	30	0.4	1
FaDu_WT	mock	clone_2	chr7	48534940	SNV	2.82	T	G	T>G::T_A	18	0.333	1
FaDu_WT	mock	clone_2	chr7	54410474	SNV	3.19	C	G	C>G::T_T	35	0.286	1
FaDu_WT	mock	clone_2	chr7	56717130	SNV	2.92	T	G	T>G::G_G	27	0.333	1
FaDu_WT	mock	clone_2	chr7	60087019	SNV	3	A	G	T>C::T_A	7	0.286	0.993
FaDu_WT	mock	clone_2	chr7	64193967	SNV	2.66	T	C	T>C::A_A	27	0.259	1
FaDu_WT	mock	clone_2	chr7	66122775	SNV	2.7	G	T	C>A::C_A	17	0.294	1
FaDu_WT	mock	clone_2	chr7	67265333	SNV	2.71	C	T	C>T::T_A	32	0.219	1
FaDu_WT	mock	clone_2	chr7	70930645	SNV	3.02	G	C	C>G::C_A	17	0.412	1
FaDu_WT	mock	clone_2	chr7	71418804	SNV	3.82	C	T	C>T::C_G	28	0.357	1
FaDu_WT	mock	clone_2	chr7	77175443	SNV	4.05	A	G	T>C::T_C	23	0.391	0.977
FaDu_WT	mock	clone_2	chr7	80541575	SNV	4.49	A	G	T>C::C_C	17	0.471	1
FaDu_WT	mock	clone_2	chr7	83255004	SNV	5.08	A	T	T>A::T_C	34	0.441	1
FaDu_WT	mock	clone_2	chr7	84983603	SNV	4.2	C	G	C>G::T_T	14	0.571	1
FaDu_WT	mock	clone_2	chr7	85681169	SNV	4.08	A	T	T>A::T_C	18	0.444	1
FaDu_WT	mock	clone_2	chr7	108781616	SNV	2.51	C	T	C>T::G_T	18	0.278	1
FaDu_WT	mock	clone_2	chr7	121701052	SNV	6.61	A	T	T>A::T_C	12	0.75	1
FaDu_WT	mock	clone_2	chr7	126036125	SNV	5.19	A	T	T>A::C_G	16	0.562	1
FaDu_WT	mock	clone_2	chr7	131830967	SNV	4.67	T	C	T>C::C_C	29	0.448	1
FaDu_WT	mock	clone_2	chr7	132418497	SNV	3.94	C	A	C>A::A_A	36	0.278	1
FaDu_WT	mock	clone_2	chr7	136275410	SNV	2.63	C	A	C>A::C_T	11	0.455	1
FaDu_WT	mock	clone_2	chr7	141103707	SNV	3.31	A	T	T>A::T_T	16	0.375	1
FaDu_WT	mock	clone_2	chr7	143146415	SNV	4.33	A	G	T>C::G_A	27	0.37	1
FaDu_WT	mock	clone_2	chr7	150753422	SNV	2.76	G	C	C>G::G_C	30	0.333	0.933
FaDu_WT	mock	clone_2	chr7	152605213	SNV	2.56	T	C	T>C::A_C	15	0.4	1
FaDu_WT	mock	clone_2	chr7	154380368	SNV	4.29	A	G	T>C::A_A	26	0.385	1
FaDu_WT	mock	clone_2	chr7	154481852	SNV	3.94	T	C	T>C::T_T	21	0.381	1
FaDu_WT	mock	clone_2	chr7	156958034	SNV	3.5	G	T	C>A::T_C	35	0.257	1
FaDu_WT	mock	clone_2	chr8	5816320	SNV	2.78	G	T	C>A::C_T	7	0.571	1
FaDu_WT	mock	clone_2	chr8	12516474	SNV	3.05	T	C	T>C::G_G	26	0.308	1
FaDu_WT	mock	clone_2	chr8	18771382	SNV	4.37	G	C	C>G::A_A	12	0.667	1
FaDu_WT	mock	clone_2	chr8	36637391	SNV	5.54	A	C	T>G::A_G	13	0.692	1
FaDu_WT	mock	clone_2	chr8	37197724	SNV	5.04	A	G	T>C::C_G	6	1	1
FaDu_WT	mock	clone_2	chr8	45932848	SNV	2.82	A	G	T>C::T_C	8	0.25	1
FaDu_WT	mock	clone_2	chr8	47041324	SNV	3.95	C	T	C>T::T_C	29	0.345	1
FaDu_WT	mock	clone_2	chr8	47620595	SNV	3.69	C	T	C>T::A_A	41	0.244	1
FaDu_WT	mock	clone_2	chr8	49216060	SNV	2.65	C	G	C>G::A_A	21	0.238	1
FaDu_WT	mock	clone_2	chr8	56627241	SNV	2.64	C	T	C>T::A_A	15	0.333	1
FaDu_WT	mock	clone_2	chr8	69522984	SNV	3.82	A	G	T>C::C_A	27	0.296	1
FaDu_WT	mock	clone_2	chr8	71422959	SNV	3.42	G	T	C>A::T_A	27	0.296	1
FaDu_WT	mock	clone_2	chr8	82474377	SNV	3.12	A	G	T>C::A_G	15	0.4	1
FaDu_WT	mock	clone_2	chr8	85443601	SNV	3.72	G	A	C>T::A_T	20	0.35	1
FaDu_WT	mock	clone_2	chr8	91811136	SNV	4.02	C	A	C>A::T_T	32	0.312	1
FaDu_WT	mock	clone_2	chr8	93776305	SNV	4.49	A	G	T>C::T_G	34	0.294	1
FaDu_WT	mock	clone_2	chr8	93776310	SNV	3.65	C	G	C>G::T_A	32	0.25	1
FaDu_WT	mock	clone_2	chr8	97861611	SNV	3.96	T	C	T>C::A_C	35	0.286	1
FaDu_WT	mock	clone_2	chr8	110762691	SNV	3.18	T	C	T>C::A_G	37	0.27	1
FaDu_WT	mock	clone_2	chr8	136658478	SNV	2.79	T	G	T>G::C_T	16	0.25	1
FaDu_WT	mock	clone_2	chr8	139887184	SNV	3.85	G	C	C>G::C_C	41	0.293	1
FaDu_WT	mock	clone_2	chr9	30539315	SNV	2.81	T	C	T>C::T_C	6	0.667	1
FaDu_WT	mock	clone_2	chr9	71171453	SNV	2.72	T	C	T>C::A_T	10	0.7	1
FaDu_WT	mock	clone_2	chr9	71785628	SNV	2.71	C	A	C>A::G_A	18	0.444	1
FaDu_WT	mock	clone_2	chr9	76826554	SNV	2.95	A	C	T>G::C_T	20	0.55	1
FaDu_WT	mock	clone_2	chr9	82190778	SNV	3.58	T	C	T>C::T_A	22	0.409	1
FaDu_WT	mock	clone_2	chr9	82852379	SNV	5.99	A	G	T>C::C_G	13	0.692	1
FaDu_WT	mock	clone_2	chr9	92144520	SNV	4.57	C	T	C>T::G_C	28	0.464	0.964
FaDu_WT	mock	clone_2	chr9	102181972	SNV	3.37	A	T	T>A::A_G	8	0.5	1
FaDu_WT	mock	clone_2	chr9	109005731	SNV	3.96	G	A	C>T::A_A	9	0.556	1
FaDu_WT	mock	clone_2	chr9	112545827	SNV	2.53	T	G	T>G::T_T	7	0.429	0.964
FaDu_WT	mock	clone_2	chr9	114875105	SNV	3.78	G	C	C>G::A_T	22	0.409	1
FaDu_WT	mock	clone_2	chr9	116913207	SNV	5.86	T	C	T>C::A_C	18	0.556	1
FaDu_WT	mock	clone_2	chr9	120204640	SNV	3.5	T	G	T>G::C_G	27	0.37	0.971
FaDu_WT	mock	clone_2	chr9	123885121	SNV	3.6	T	C	T>C::G_A	18	0.389	1
FaDu_WT	mock	clone_2	chr10	13943675	SNV	2.81	A	G	T>C::T_T	6	0.667	0.933
FaDu_WT	mock	clone_2	chr10	15447855	SNV	3.34	C	G	C>G::T_C	12	0.417	1
FaDu_WT	mock	clone_2	chr10	16870146	SNV	2.63	G	A	C>T::A_T	8	0.5	1
FaDu_WT	mock	clone_2	chr10	18818200	SNV	4.43	C	G	C>G::T_T	9	0.778	1
FaDu_WT	mock	clone_2	chr10	30914054	SNV	5.21	G	A	C>T::A_G	10	0.8	1
FaDu_WT	mock	clone_2	chr10	41567809	SNV	2.62	G	A	C>T::A_A	6	0.333	0.992
FaDu_WT	mock	clone_2	chr10	43685964	SNV	4.11	T	G	T>G::C_C	34	0.5	1
FaDu_WT	mock	clone_2	chr10	51514781	SNV	3.76	C	T	C>T::T_C	17	0.353	0.974
FaDu_WT	mock	clone_2	chr10	59977332	SNV	2.87	G	A	C>T::C_A	14	0.429	1
FaDu_WT	mock	clone_2	chr10	65068241	SNV	4.59	A	G	T>C::G_C	9	0.667	1
FaDu_WT	mock	clone_2	chr10	93048058	SNV	2.64	A	T	T>A::G_A	21	0.381	1
FaDu_WT	mock	clone_2	chr10	94203919	SNV	7.51	T	A	T>A::T_A	21	0.905	0.944
FaDu_WT	mock	clone_2	chr10	94885932	SNV	2.53	C	A	C>A::A_C	10	0.4	1
FaDu_WT	mock	clone_2	chr10	105870183	SNV	2.68	T	A	T>A::G_A	17	0.529	1
FaDu_WT	mock	clone_2	chr10	106794622	SNV	3.92	T	C	T>C::G_C	25	0.44	1
FaDu_WT	mock	clone_2	chr10	108866350	SNV	2.72	A	G	T>C::A_T	10	0.5	1
FaDu_WT	mock	clone_2	chr10	115419820	SNV	3.22	T	C	T>C::G_A	26	0.538	1
FaDu_WT	mock	clone_2	chr10	119203291	SNV	3.74	C	T	C>T::A_T	23	0.522	1
FaDu_WT	mock	clone_2	chr10	128078879	SNV	3.78	G	A	C>T::T_T	48	0.312	1
FaDu_WT	mock	clone_2	chr10	129392003	SNV	4.3	T	A	T>A::C_C	41	0.415	1
FaDu_WT	mock	clone_2	chr10	130368144	SNV	3.99	A	T	T>A::A_T	28	0.464	1
FaDu_WT	mock	clone_2	chr11	3332098	SNV	2.86	C	G	C>G::C_T	22	0.455	1
FaDu_WT	mock	clone_2	chr11	6130052	SNV	3.36	A	G	T>C::C_A	13	0.462	1
FaDu_WT	mock	clone_2	chr11	20340935	SNV	3.17	C	A	C>A::T_T	27	0.407	1
FaDu_WT	mock	clone_2	chr11	23286926	SNV	4.63	A	C	T>G::T_G	10	0.6	1
FaDu_WT	mock	clone_2	chr11	25810208	SNV	2.91	G	A	C>T::G_T	15	0.333	1
FaDu_WT	mock	clone_2	chr11	40435197	SNV	3.08	A	C	T>G::T_A	17	0.294	1
FaDu_WT	mock	clone_2	chr11	42599442	SNV	5.99	A	T	T>A::G_T	14	0.643	0.966
FaDu_WT	mock	clone_2	chr11	47813679	SNV	4.16	A	T	T>A::C_A	24	0.417	1
FaDu_WT	mock	clone_2	chr11	48337159	SNV	3.09	A	C	T>G::A_A	25	0.36	1
FaDu_WT	mock	clone_2	chr11	57740205	SNV	6.2	C	G	C>G::C_C	32	0.469	1
FaDu_WT	mock	clone_2	chr11	60406340	SNV	4.83	T	C	T>C::G_T	15	0.533	1
FaDu_WT	mock	clone_2	chr11	80677289	SNV	3.26	A	G	T>C::G_T	13	0.538	1
FaDu_WT	mock	clone_2	chr11	85590341	SNV	4.24	C	G	C>G::G_T	17	0.529	1
FaDu_WT	mock	clone_2	chr11	87131855	SNV	4.65	T	A	T>A::C_C	19	0.474	0.968
FaDu_WT	mock	clone_2	chr11	91329156	SNV	4.98	A	T	T>A::T_A	14	0.571	1
FaDu_WT	mock	clone_2	chr11	94927092	SNV	6.67	C	G	C>G::T_T	16	0.688	1
FaDu_WT	mock	clone_2	chr11	96980598	SNV	5.66	T	C	T>C::A_T	5	0.8	1
FaDu_WT	mock	clone_2	chr11	97254278	SNV	5.07	C	G	C>G::G_C	5	0.8	1
FaDu_WT	mock	clone_2	chr11	99914127	SNV	3.48	C	T	C>T::A_T	10	0.5	1
FaDu_WT	mock	clone_2	chr11	100995655	SNV	5.61	G	A	C>T::T_A	58	0.466	0.95
FaDu_WT	mock	clone_2	chr11	108406822	SNV	2.54	C	G	C>G::T_C	25	0.32	1
FaDu_WT	mock	clone_2	chr11	115540980	SNV	2.53	C	T	C>T::G_T	27	0.296	1
FaDu_WT	mock	clone_2	chr11	129654659	SNV	2.82	A	G	T>C::G_G	46	0.283	1
FaDu_WT	mock	clone_2	chr11	132241794	SNV	3.17	A	C	T>G::G_G	21	0.333	1
FaDu_WT	mock	clone_2	chr11	132579696	SNV	3.21	C	T	C>T::A_A	19	0.421	1
FaDu_WT	mock	clone_2	chr11	132885099	SNV	3.46	C	T	C>T::G_C	47	0.298	1
FaDu_WT	mock	clone_2	chr11	133884019	SNV	3.43	C	A	C>A::T_T	19	0.316	1
FaDu_WT	mock	clone_2	chr12	4369120	SNV	2.86	A	G	T>C::A_C	41	0.293	1
FaDu_WT	mock	clone_2	chr12	11432742	SNV	3.51	T	G	T>G::T_A	30	0.267	1
FaDu_WT	mock	clone_2	chr12	18340487	SNV	3.22	G	A	C>T::T_A	20	0.3	1
FaDu_WT	mock	clone_2	chr12	48925306	SNV	4.43	C	G	C>G::T_T	62	0.274	0.982
FaDu_WT	mock	clone_2	chr12	58471159	SNV	3.78	G	T	C>A::T_T	22	0.409	1
FaDu_WT	mock	clone_2	chr12	65537911	SNV	2.81	A	G	T>C::A_G	19	0.421	1
FaDu_WT	mock	clone_2	chr12	82321457	SNV	3.67	T	C	T>C::T_G	18	0.444	0.971
FaDu_WT	mock	clone_2	chr12	107338732	SNV	3.77	G	A	C>T::G_C	31	0.355	0.974
FaDu_WT	mock	clone_2	chr12	111010199	SNV	3.25	A	G	T>C::G_C	24	0.5	1
FaDu_WT	mock	clone_2	chr12	127466120	SNV	2.91	C	A	C>A::C_T	17	0.353	1
FaDu_WT	mock	clone_2	chr12	127995189	SNV	2.73	A	C	T>G::T_C	23	0.348	1
FaDu_WT	mock	clone_2	chr13	24725916	SNV	5.39	C	A	C>A::T_T	24	0.583	1
FaDu_WT	mock	clone_2	chr13	26513918	SNV	3.43	C	G	C>G::T_A	16	0.562	0.952
FaDu_WT	mock	clone_2	chr13	28113744	SNV	2.59	T	G	T>G::G_C	13	0.692	1
FaDu_WT	mock	clone_2	chr13	32160565	SNV	3.32	C	T	C>T::C_A	15	0.467	1
FaDu_WT	mock	clone_2	chr13	34220882	SNV	4.08	C	G	C>G::A_T	15	0.533	1
FaDu_WT	mock	clone_2	chr13	67624235	SNV	2.58	C	A	C>A::T_C	12	0.5	1
FaDu_WT	mock	clone_2	chr13	83438215	SNV	3.22	T	A	T>A::C_T	12	0.583	1
FaDu_WT	mock	clone_2	chr13	90947629	SNV	3.83	A	G	T>C::A_G	18	0.5	1
FaDu_WT	mock	clone_2	chr14	19860533	SNV	3.44	A	C	T>G::A_T	35	0.229	1
FaDu_WT	mock	clone_2	chr14	19974049	SNV	3.8	T	G	T>G::T_G	15	0.4	1
FaDu_WT	mock	clone_2	chr14	30751045	SNV	4.19	A	T	T>A::A_A	30	0.3	1
FaDu_WT	mock	clone_2	chr14	31016785	SNV	3.28	C	A	C>A::C_A	40	0.225	1
FaDu_WT	mock	clone_2	chr14	31291231	SNV	4.22	A	T	T>A::A_T	24	0.25	1
FaDu_WT	mock	clone_2	chr14	35761825	SNV	4.95	A	G	T>C::G_T	28	0.25	1
FaDu_WT	mock	clone_2	chr14	47984186	SNV	3.5	A	G	T>C::A_G	24	0.292	1
FaDu_WT	mock	clone_2	chr14	50832470	SNV	3.46	T	A	T>A::T_A	14	0.357	1
FaDu_WT	mock	clone_2	chr14	51421484	SNV	3.91	A	G	T>C::A_T	31	0.258	1
FaDu_WT	mock	clone_2	chr14	55061446	SNV	3.12	T	A	T>A::T_A	17	0.294	1
FaDu_WT	mock	clone_2	chr14	56963284	SNV	2.58	A	G	T>C::T_A	14	0.357	1
FaDu_WT	mock	clone_2	chr14	57932875	SNV	2.74	G	C	C>G::A_A	13	0.308	1
FaDu_WT	mock	clone_2	chr14	67474842	SNV	3.37	A	G	T>C::G_T	32	0.312	1
FaDu_WT	mock	clone_2	chr14	68342726	SNV	2.77	C	T	C>T::A_A	27	0.259	1
FaDu_WT	mock	clone_2	chr14	81716325	SNV	2.72	T	G	T>G::T_G	16	0.375	0.939
FaDu_WT	mock	clone_2	chr14	97386171	SNV	2.8	T	C	T>C::T_T	25	0.24	1
FaDu_WT	mock	clone_2	chr14	99843940	SNV	5.13	C	A	C>A::T_T	21	0.476	1
FaDu_WT	mock	clone_2	chr14	101575776	SNV	4.09	C	A	C>A::A_C	28	0.321	1
FaDu_WT	mock	clone_2	chr15	23992328	SNV	2.95	G	T	C>A::A_A	23	0.391	1
FaDu_WT	mock	clone_2	chr15	27053461	SNV	2.61	T	C	T>C::G_T	17	0.353	1
FaDu_WT	mock	clone_2	chr15	27179938	SNV	2.52	T	A	T>A::C_A	23	0.348	1
FaDu_WT	mock	clone_2	chr15	28881231	SNV	3.11	T	G	T>G::C_T	28	0.393	1
FaDu_WT	mock	clone_2	chr15	36794132	SNV	3.5	C	A	C>A::T_A	14	0.5	1
FaDu_WT	mock	clone_2	chr15	42824583	SNV	2.89	C	G	C>G::T_T	15	0.4	1
FaDu_WT	mock	clone_2	chr15	54863555	SNV	2.82	A	G	T>C::T_A	25	0.4	1
FaDu_WT	mock	clone_2	chr15	58358539	SNV	3.25	G	A	C>T::T_A	15	0.4	1
FaDu_WT	mock	clone_2	chr15	97287149	SNV	2.87	G	C	C>G::C_A	14	0.429	1
FaDu_WT	mock	clone_2	chr16	1354610	SNV	3.05	C	A	C>A::A_C	16	0.375	1
FaDu_WT	mock	clone_2	chr16	7465441	SNV	3.27	G	T	C>A::T_A	30	0.333	1
FaDu_WT	mock	clone_2	chr16	7618896	SNV	2.82	G	T	C>A::A_C	5	0.6	1
FaDu_WT	mock	clone_2	chr16	13412295	SNV	2.75	A	C	T>G::A_G	16	0.312	1
FaDu_WT	mock	clone_2	chr16	17961364	SNV	3.71	G	T	C>A::C_G	38	0.342	1
FaDu_WT	mock	clone_2	chr16	19780471	SNV	4.13	C	A	C>A::C_A	54	0.259	0.968
FaDu_WT	mock	clone_2	chr16	26903043	SNV	3.71	C	G	C>G::A_A	38	0.342	1
FaDu_WT	mock	clone_2	chr16	29661957	SNV	3.45	G	A	C>T::G_C	41	0.415	0.963
FaDu_WT	mock	clone_2	chr16	35395347	SNV	4.04	G	T	C>A::G_C	23	0.304	1
FaDu_WT	mock	clone_2	chr16	35787854	SNV	3.88	C	T	C>T::G_A	21	0.333	1
FaDu_WT	mock	clone_2	chr16	35909729	SNV	2.81	G	A	C>T::T_C	19	0.421	1
FaDu_WT	mock	clone_2	chr16	63722927	SNV	3.93	G	A	C>T::A_A	27	0.296	1
FaDu_WT	mock	clone_2	chr16	66266408	SNV	3.94	A	G	T>C::T_T	25	0.36	1
FaDu_WT	mock	clone_2	chr16	67847576	SNV	3.68	T	C	T>C::C_T	76	0.263	1
FaDu_WT	mock	clone_2	chr16	73325874	SNV	3.32	G	T	C>A::T_C	27	0.37	1
FaDu_WT	mock	clone_2	chr16	84335564	SNV	3.72	G	T	C>A::T_T	24	0.333	1
FaDu_WT	mock	clone_2	chr16	84858478	SNV	3.04	C	G	C>G::C_C	32	0.25	1
FaDu_WT	mock	clone_2	chr17	3808002	SNV	4.95	T	C	T>C::T_A	46	0.326	1
FaDu_WT	mock	clone_2	chr17	6972890	SNV	3	G	A	C>T::T_G	42	0.238	1
FaDu_WT	mock	clone_2	chr17	12916634	SNV	3.13	C	A	C>A::C_T	29	0.379	1
FaDu_WT	mock	clone_2	chr17	12954184	SNV	3.04	C	T	C>T::C_A	43	0.233	1
FaDu_WT	mock	clone_2	chr17	13481373	SNV	2.87	G	T	C>A::C_A	31	0.29	1
FaDu_WT	mock	clone_2	chr17	30508682	SNV	4.1	T	A	T>A::A_T	31	0.29	1
FaDu_WT	mock	clone_2	chr17	33789361	SNV	2.6	T	C	T>C::T_T	15	0.267	1
FaDu_WT	mock	clone_2	chr17	34005722	SNV	3.77	C	T	C>T::G_A	34	0.235	1
FaDu_WT	mock	clone_2	chr17	34285060	SNV	4.77	A	C	T>G::T_A	27	0.37	1
FaDu_WT	mock	clone_2	chr17	34675540	SNV	3.53	C	T	C>T::A_A	40	0.225	1
FaDu_WT	mock	clone_2	chr17	36885104	SNV	4.97	A	T	T>A::C_G	55	0.309	1
FaDu_WT	mock	clone_2	chr17	43755779	SNV	7.6	C	T	C>T::G_G	54	0.315	1
FaDu_WT	mock	clone_2	chr17	45098881	SNV	4.94	C	T	C>T::C_T	46	0.239	0.985
FaDu_WT	mock	clone_2	chr17	53850046	SNV	4.23	T	C	T>C::T_T	19	0.421	1
FaDu_WT	mock	clone_2	chr17	54068864	SNV	2.73	A	G	T>C::G_A	20	0.25	1
FaDu_WT	mock	clone_2	chr17	55894734	SNV	3.58	C	T	C>T::C_A	13	0.462	1
FaDu_WT	mock	clone_2	chr17	56143764	SNV	3.48	G	A	C>T::T_T	27	0.259	1
FaDu_WT	mock	clone_2	chr17	56236117	SNV	4.09	G	C	C>G::G_C	25	0.36	1
FaDu_WT	mock	clone_2	chr17	59669737	SNV	2.7	T	A	T>A::A_A	14	0.286	1
FaDu_WT	mock	clone_2	chr17	60269750	SNV	3.49	G	C	C>G::G_C	23	0.348	0.967
FaDu_WT	mock	clone_2	chr17	64255933	SNV	6.24	C	A	C>A::A_A	31	0.419	1
FaDu_WT	mock	clone_2	chr17	65111563	SNV	2.67	A	T	T>A::C_G	30	0.233	0.98
FaDu_WT	mock	clone_2	chr17	82070432	SNV	4.93	T	G	T>G::T_T	48	0.312	1
FaDu_WT	mock	clone_2	chr18	2490145	SNV	3.13	G	T	C>A::T_T	10	0.5	1
FaDu_WT	mock	clone_2	chr18	3454431	SNV	5.25	A	G	T>C::G_C	19	0.526	1
FaDu_WT	mock	clone_2	chr18	8647364	SNV	2.63	G	A	C>T::G_A	33	0.303	1
FaDu_WT	mock	clone_2	chr18	32610231	SNV	2.72	A	G	T>C::C_T	12	0.75	1
FaDu_WT	mock	clone_2	chr18	44423863	SNV	4.87	C	T	C>T::C_T	16	0.875	1
FaDu_WT	mock	clone_2	chr19	5090361	SNV	2.74	T	C	T>C::C_C	17	0.471	1
FaDu_WT	mock	clone_2	chr19	6596034	SNV	3.04	C	T	C>T::T_G	34	0.265	0.978
FaDu_WT	mock	clone_2	chr19	21925782	SNV	2.79	C	T	C>T::A_T	11	0.455	1
FaDu_WT	mock	clone_2	chr19	21995963	SNV	3.35	A	C	T>G::C_T	9	0.556	1
FaDu_WT	mock	clone_2	chr19	23168603	SNV	4.16	C	G	C>G::T_C	27	0.444	1
FaDu_WT	mock	clone_2	chr19	28262871	SNV	2.98	G	C	C>G::A_A	16	0.375	1
FaDu_WT	mock	clone_2	chr19	31728736	SNV	3.66	G	C	C>G::G_T	20	0.35	1
FaDu_WT	mock	clone_2	chr19	31942863	SNV	4.67	C	G	C>G::A_C	21	0.476	1
FaDu_WT	mock	clone_2	chr19	32099654	SNV	2.54	T	C	T>C::G_G	25	0.32	1
FaDu_WT	mock	clone_2	chr19	46936623	SNV	5.39	G	C	C>G::A_A	21	0.667	1
FaDu_WT	mock	clone_2	chr19	55126295	SNV	7.03	A	C	T>G::A_T	38	0.5	1
FaDu_WT	mock	clone_2	chr19	57952880	SNV	4.04	G	A	C>T::C_A	19	0.632	1
FaDu_WT	mock	clone_2	chr20	861219	SNV	4.2	A	T	T>A::A_T	11	0.636	1
FaDu_WT	mock	clone_2	chr20	10170866	SNV	6.16	T	C	T>C::G_G	17	0.647	1
FaDu_WT	mock	clone_2	chr20	16409303	SNV	3.72	G	A	C>T::T_A	13	0.462	1
FaDu_WT	mock	clone_2	chr20	17294116	SNV	3.58	T	A	T>A::T_T	13	0.462	1
FaDu_WT	mock	clone_2	chr20	24870702	SNV	4.25	A	G	T>C::A_G	35	0.286	1
FaDu_WT	mock	clone_2	chr20	44068562	SNV	4.13	G	A	C>T::C_C	53	0.302	1
FaDu_WT	mock	clone_2	chr20	50281994	SNV	4.02	A	G	T>C::A_C	76	0.276	1
FaDu_WT	mock	clone_2	chr20	57987065	SNV	4.5	T	C	T>C::G_C	52	0.327	1
FaDu_WT	mock	clone_2	chr21	10083217	SNV	3.93	A	G	T>C::A_T	11	0.545	1
FaDu_WT	mock	clone_2	chr21	16718128	SNV	4	A	C	T>G::A_G	6	1	1
FaDu_WT	mock	clone_2	chr21	17127235	SNV	5.4	C	G	C>G::C_C	8	1	1
FaDu_WT	mock	clone_2	chr21	31517062	SNV	4.82	A	G	T>C::T_T	7	0.857	1
FaDu_WT	mock	clone_2	chr22	10729897	SNV	5.55	C	A	C>A::C_A	56	0.393	0.963
FaDu_WT	mock	clone_2	chr22	13161030	SNV	2.59	A	G	T>C::C_A	6	0.333	0.986
FaDu_WT	mock	clone_2	chr22	21112538	SNV	3.28	C	T	C>T::C_A	26	0.269	1
FaDu_WT	mock	clone_2	chr22	28019644	SNV	4.86	C	T	C>T::T_C	48	0.396	0.967
FaDu_WT	mock	clone_2	chr22	34339497	SNV	4.01	G	A	C>T::A_A	21	0.381	1
FaDu_WT	mock	clone_2	chrX	4229356	SNV	4.11	C	G	C>G::A_C	8	1	1
FaDu_WT	mock	clone_2	chrX	18250508	SNV	3.06	A	G	T>C::C_C	18	0.556	1
FaDu_WT	mock	clone_2	chrX	48312138	SNV	3	C	A	C>A::C_A	11	0.545	1
FaDu_WT	mock	clone_2	chrX	64098001	SNV	4.36	G	C	C>G::C_C	9	1	1
FaDu_WT	mock	clone_2	chrX	66499250	SNV	5.85	C	G	C>G::G_A	11	1	1
FaDu_WT	mock	clone_2	chrX	73903002	SNV	5.4	G	A	C>T::G_A	8	1	1
FaDu_WT	mock	clone_2	chrX	73903003	SNV	5.18	C	A	C>A::G_A	8	1	1
FaDu_WT	mock	clone_2	chrX	85766281	SNV	2.82	T	C	T>C::A_A	7	1	1
FaDu_WT	mock	clone_2	chrX	110595677	SNV	5.27	T	C	T>C::C_T	10	1	1
FaDu_WT	mock	clone_2	chrX	117994162	SNV	4.36	G	C	C>G::A_A	7	1	1
FaDu_WT	mock	clone_2	chrY	56839305	SNV	2.52	G	T	C>A::T_A	6	0.333	0.985
FaDu_WT	mock	clone_3	chr1	4221194	SNV	5.92	C	A	C>A::T_A	19	0.632	1
FaDu_WT	mock	clone_3	chr1	15584400	SNV	7.44	T	C	T>C::C_C	30	0.633	1
FaDu_WT	mock	clone_3	chr1	24169365	SNV	6.03	C	G	C>G::G_T	23	0.565	1
FaDu_WT	mock	clone_3	chr1	29781723	SNV	4.45	T	G	T>G::A_C	15	0.6	1
FaDu_WT	mock	clone_3	chr1	32804743	SNV	6.02	C	G	C>G::T_C	22	0.591	1
FaDu_WT	mock	clone_3	chr1	35238620	SNV	2.56	C	G	C>G::G_G	19	0.474	0.933
FaDu_WT	mock	clone_3	chr1	36607543	SNV	3.51	T	C	T>C::A_A	13	0.462	1
FaDu_WT	mock	clone_3	chr1	57475077	SNV	2.89	T	A	T>A::A_G	28	0.321	1
FaDu_WT	mock	clone_3	chr1	71111437	SNV	2.8	C	T	C>T::T_G	28	0.321	0.957
FaDu_WT	mock	clone_3	chr1	89101182	SNV	2.67	A	G	T>C::A_T	26	0.269	1
FaDu_WT	mock	clone_3	chr1	95812672	SNV	2.78	A	C	T>G::T_A	26	0.423	1
FaDu_WT	mock	clone_3	chr1	98108820	SNV	2.7	G	T	C>A::C_A	13	0.385	0.957
FaDu_WT	mock	clone_3	chr1	115616345	SNV	4.49	G	T	C>A::T_T	23	0.391	1
FaDu_WT	mock	clone_3	chr1	122657422	SNV	2.77	A	G	T>C::A_A	6	0.333	0.987
FaDu_WT	mock	clone_3	chr1	123849057	SNV	2.79	G	C	C>G::A_A	5	0.4	0.987
FaDu_WT	mock	clone_3	chr1	147559314	SNV	3.53	G	C	C>G::C_T	22	0.364	1
FaDu_WT	mock	clone_3	chr1	158964152	SNV	4.25	A	G	T>C::A_T	12	0.5	1
FaDu_WT	mock	clone_3	chr1	159634289	SNV	2.83	T	C	T>C::G_T	13	0.385	1
FaDu_WT	mock	clone_3	chr1	160156760	SNV	3.87	C	A	C>A::C_A	25	0.36	1
FaDu_WT	mock	clone_3	chr1	162791852	SNV	3.34	A	C	T>G::C_G	28	0.286	1
FaDu_WT	mock	clone_3	chr1	166664104	SNV	2.74	G	T	C>A::G_A	18	0.278	1
FaDu_WT	mock	clone_3	chr1	168185579	SNV	3.26	T	C	T>C::C_G	25	0.28	1
FaDu_WT	mock	clone_3	chr1	173340451	SNV	3.37	G	A	C>T::T_C	8	0.625	1
FaDu_WT	mock	clone_3	chr1	174501111	SNV	3.86	A	C	T>G::T_T	15	0.4	1
FaDu_WT	mock	clone_3	chr1	179837177	SNV	4.23	C	A	C>A::G_T	36	0.278	1
FaDu_WT	mock	clone_3	chr1	182304333	SNV	3.87	C	A	C>A::A_A	21	0.381	1
FaDu_WT	mock	clone_3	chr1	185488847	SNV	3.14	C	G	C>G::C_A	14	0.357	1
FaDu_WT	mock	clone_3	chr1	185856630	SNV	2.95	G	A	C>T::T_A	23	0.391	1
FaDu_WT	mock	clone_3	chr1	194285635	SNV	3.25	A	C	T>G::T_G	15	0.4	1
FaDu_WT	mock	clone_3	chr1	194989683	SNV	2.7	C	G	C>G::T_T	11	0.364	1
FaDu_WT	mock	clone_3	chr1	197468887	SNV	2.75	T	G	T>G::T_G	15	0.333	0.964
FaDu_WT	mock	clone_3	chr1	200204021	SNV	3.75	G	T	C>A::A_A	16	0.438	1
FaDu_WT	mock	clone_3	chr1	201927401	SNV	3.2	A	G	T>C::G_A	29	0.276	1
FaDu_WT	mock	clone_3	chr1	205757160	SNV	5.42	C	A	C>A::G_A	18	0.5	1
FaDu_WT	mock	clone_3	chr1	211169955	SNV	4.25	C	A	C>A::T_C	25	0.4	1
FaDu_WT	mock	clone_3	chr1	213177216	SNV	3.18	G	C	C>G::T_T	19	0.316	1
FaDu_WT	mock	clone_3	chr1	224705067	SNV	3.03	G	A	C>T::T_G	34	0.324	0.962
FaDu_WT	mock	clone_3	chr1	226588879	SNV	5.5	C	A	C>A::A_A	23	0.435	1
FaDu_WT	mock	clone_3	chr1	238978891	SNV	5.32	T	G	T>G::T_A	20	0.55	1
FaDu_WT	mock	clone_3	chr1	239951618	SNV	2.84	T	G	T>G::G_G	17	0.412	1
FaDu_WT	mock	clone_3	chr1	240710353	SNV	3	T	C	T>C::A_A	20	0.35	1
FaDu_WT	mock	clone_3	chr1	242520160	SNV	2.56	G	A	C>T::C_G	24	0.333	0.958
FaDu_WT	mock	clone_3	chr1	243190784	SNV	3.67	A	G	T>C::T_T	25	0.32	1
FaDu_WT	mock	clone_3	chr1	244158389	SNV	4.18	C	G	C>G::T_G	30	0.367	1
FaDu_WT	mock	clone_3	chr1	248265466	SNV	4.42	A	T	T>A::T_T	10	0.6	1
FaDu_WT	mock	clone_3	chr2	1440150	SNV	2.77	A	C	T>G::A_T	21	0.238	1
FaDu_WT	mock	clone_3	chr2	2525144	SNV	8.76	A	T	T>A::T_T	18	0.722	1
FaDu_WT	mock	clone_3	chr2	2859485	SNV	3.54	T	C	T>C::A_A	26	0.385	0.971
FaDu_WT	mock	clone_3	chr2	4627399	SNV	5.41	T	G	T>G::T_G	14	0.5	1
FaDu_WT	mock	clone_3	chr2	5302594	SNV	3.94	A	T	T>A::G_T	6	0.667	1
FaDu_WT	mock	clone_3	chr2	6662162	SNV	3.41	A	G	T>C::C_C	11	0.364	1
FaDu_WT	mock	clone_3	chr2	7240311	SNV	4.13	T	A	T>A::C_A	7	0.714	0.958
FaDu_WT	mock	clone_3	chr2	7515146	SNV	6.02	G	A	C>T::A_T	12	0.667	1
FaDu_WT	mock	clone_3	chr2	7613420	SNV	3.69	A	T	T>A::A_T	15	0.4	1
FaDu_WT	mock	clone_3	chr2	9452049	SNV	3.64	C	A	C>A::G_T	23	0.261	1
FaDu_WT	mock	clone_3	chr2	11331382	SNV	5.1	G	T	C>A::G_A	29	0.379	1
FaDu_WT	mock	clone_3	chr2	12148455	SNV	5.05	G	C	C>G::T_C	11	0.545	1
FaDu_WT	mock	clone_3	chr2	14314595	SNV	3.99	C	G	C>G::T_C	10	0.5	1
FaDu_WT	mock	clone_3	chr2	15791009	SNV	3.54	T	C	T>C::C_A	20	0.3	1
FaDu_WT	mock	clone_3	chr2	16377427	SNV	3.13	G	A	C>T::A_T	7	0.571	0.957
FaDu_WT	mock	clone_3	chr2	22324693	SNV	4.46	C	A	C>A::T_C	18	0.5	1
FaDu_WT	mock	clone_3	chr2	22780424	SNV	3.38	A	G	T>C::T_G	13	0.385	1
FaDu_WT	mock	clone_3	chr2	31241161	SNV	7.09	G	A	C>T::A_G	18	0.611	1
FaDu_WT	mock	clone_3	chr2	33837680	SNV	5.56	T	C	T>C::G_G	17	0.529	1
FaDu_WT	mock	clone_3	chr2	34722246	SNV	6.01	A	C	T>G::C_A	16	0.625	1
FaDu_WT	mock	clone_3	chr2	35340314	SNV	3.4	T	A	T>A::C_A	11	0.455	1
FaDu_WT	mock	clone_3	chr2	55045652	SNV	8.24	A	G	T>C::T_G	18	0.611	1
FaDu_WT	mock	clone_3	chr2	57306149	SNV	4.5	G	T	C>A::A_C	25	0.4	1
FaDu_WT	mock	clone_3	chr2	63361776	SNV	5.34	A	G	T>C::C_G	18	0.5	1
FaDu_WT	mock	clone_3	chr2	64325788	SNV	4.78	G	A	C>T::A_C	31	0.355	1
FaDu_WT	mock	clone_3	chr2	70677525	SNV	4.38	G	C	C>G::T_T	34	0.265	1
FaDu_WT	mock	clone_3	chr2	74911356	SNV	3.28	C	G	C>G::T_A	17	0.294	1
FaDu_WT	mock	clone_3	chr2	76181483	SNV	2.77	A	C	T>G::G_G	13	0.308	0.973
FaDu_WT	mock	clone_3	chr2	77023421	SNV	8.72	G	C	C>G::T_A	20	0.65	1
FaDu_WT	mock	clone_3	chr2	77280049	SNV	4.56	G	T	C>A::T_A	18	0.5	1
FaDu_WT	mock	clone_3	chr2	79823562	SNV	4.35	C	A	C>A::T_A	20	0.4	1
FaDu_WT	mock	clone_3	chr2	79958898	SNV	5.14	C	G	C>G::T_T	20	0.5	1
FaDu_WT	mock	clone_3	chr2	80743330	SNV	4.01	T	A	T>A::T_C	15	0.4	1
FaDu_WT	mock	clone_3	chr2	80743331	SNV	2.64	C	T	C>T::T_C	17	0.412	0.96
FaDu_WT	mock	clone_3	chr2	80890282	SNV	2.93	A	C	T>G::T_A	22	0.227	1
FaDu_WT	mock	clone_3	chr2	83119649	SNV	3.35	C	A	C>A::G_C	22	0.273	1
FaDu_WT	mock	clone_3	chr2	88245487	SNV	2.57	G	C	C>G::A_T	20	0.25	1
FaDu_WT	mock	clone_3	chr2	92957698	SNV	2.65	T	C	T>C::T_T	7	0.429	1
FaDu_WT	mock	clone_3	chr2	94791265	SNV	4.88	T	A	T>A::G_A	11	0.636	1
FaDu_WT	mock	clone_3	chr2	98020087	SNV	5.07	G	A	C>T::C_T	16	0.5	0.973
FaDu_WT	mock	clone_3	chr2	98686245	SNV	4.62	C	A	C>A::T_A	19	0.684	1
FaDu_WT	mock	clone_3	chr2	103570063	SNV	2.7	G	A	C>T::T_T	12	0.5	0.933
FaDu_WT	mock	clone_3	chr2	115743881	SNV	2.64	G	A	C>T::C_A	11	0.545	1
FaDu_WT	mock	clone_3	chr2	118513126	SNV	3.1	A	T	T>A::T_A	18	0.556	1
FaDu_WT	mock	clone_3	chr2	126319939	SNV	3.28	A	T	T>A::T_C	8	0.625	1
FaDu_WT	mock	clone_3	chr2	131436602	SNV	2.87	T	C	T>C::G_C	11	0.545	0.931
FaDu_WT	mock	clone_3	chr2	134661908	SNV	4.44	A	G	T>C::A_G	16	0.75	1
FaDu_WT	mock	clone_3	chr2	139016869	SNV	5.03	G	T	C>A::G_A	14	0.643	1
FaDu_WT	mock	clone_3	chr2	139156205	SNV	4.04	T	G	T>G::G_G	7	0.857	1
FaDu_WT	mock	clone_3	chr2	139888910	SNV	2.54	G	C	C>G::G_A	13	0.462	1
FaDu_WT	mock	clone_3	chr2	147643332	SNV	3.73	G	A	C>T::G_A	11	0.636	1
FaDu_WT	mock	clone_3	chr2	151941061	SNV	4.03	A	T	T>A::C_A	14	0.714	1
FaDu_WT	mock	clone_3	chr2	155089944	SNV	4.55	G	T	C>A::T_T	5	0.8	1
FaDu_WT	mock	clone_3	chr2	158910623	SNV	3.22	A	G	T>C::G_A	12	0.583	1
FaDu_WT	mock	clone_3	chr2	160051141	SNV	3.29	A	G	T>C::A_A	18	0.5	1
FaDu_WT	mock	clone_3	chr2	161294258	SNV	3.12	T	A	T>A::C_T	16	0.375	1
FaDu_WT	mock	clone_3	chr2	168413338	SNV	3.21	C	A	C>A::C_C	20	0.35	1
FaDu_WT	mock	clone_3	chr2	175403025	SNV	2.81	C	T	C>T::C_G	12	0.5	1
FaDu_WT	mock	clone_3	chr2	179120085	SNV	4.22	C	T	C>T::C_G	16	0.562	1
FaDu_WT	mock	clone_3	chr2	179492188	SNV	3.15	A	T	T>A::A_A	6	0.667	1
FaDu_WT	mock	clone_3	chr2	189003560	SNV	4.42	G	A	C>T::A_A	10	0.7	1
FaDu_WT	mock	clone_3	chr2	198217818	SNV	3.65	T	A	T>A::A_A	9	0.556	1
FaDu_WT	mock	clone_3	chr2	202846387	SNV	2.9	T	C	T>C::T_T	24	0.542	1
FaDu_WT	mock	clone_3	chr2	212638146	SNV	4.14	C	G	C>G::A_A	17	0.412	1
FaDu_WT	mock	clone_3	chr2	215145395	SNV	3.23	T	C	T>C::T_A	18	0.389	1
FaDu_WT	mock	clone_3	chr2	215213178	SNV	3.35	A	T	T>A::G_T	26	0.385	1
FaDu_WT	mock	clone_3	chr2	224313306	SNV	3.43	G	A	C>T::T_A	23	0.435	1
FaDu_WT	mock	clone_3	chr2	224638337	SNV	3.67	A	T	T>A::C_A	18	0.389	1
FaDu_WT	mock	clone_3	chr2	227105747	SNV	2.95	G	A	C>T::C_T	32	0.406	1
FaDu_WT	mock	clone_3	chr2	235855830	SNV	2.53	A	G	T>C::C_C	34	0.353	1
FaDu_WT	mock	clone_3	chr2	239859046	SNV	2.87	T	G	T>G::T_A	30	0.3	1
FaDu_WT	mock	clone_3	chr3	24219129	SNV	3.18	T	G	T>G::T_A	16	0.375	1
FaDu_WT	mock	clone_3	chr3	40185986	SNV	4.77	C	G	C>G::A_G	16	0.5	0.97
FaDu_WT	mock	clone_3	chr3	41873237	SNV	6.63	T	A	T>A::T_T	17	0.706	1
FaDu_WT	mock	clone_3	chr3	43119414	SNV	2.96	A	G	T>C::C_T	15	0.533	1
FaDu_WT	mock	clone_3	chr3	47651252	SNV	3.2	C	T	C>T::C_A	25	0.44	1
FaDu_WT	mock	clone_3	chr3	50683139	SNV	3.85	C	G	C>G::A_T	11	0.545	1
FaDu_WT	mock	clone_3	chr3	64828912	SNV	2.64	T	C	T>C::T_C	9	0.444	1
FaDu_WT	mock	clone_3	chr3	71769728	SNV	3.89	G	C	C>G::A_T	13	0.538	1
FaDu_WT	mock	clone_3	chr3	72449536	SNV	5.03	G	A	C>T::C_T	13	0.692	1
FaDu_WT	mock	clone_3	chr3	79766246	SNV	3.05	C	A	C>A::G_C	10	0.5	1
FaDu_WT	mock	clone_3	chr3	91761585	SNV	2.7	A	G	T>C::T_T	13	0.385	0.957
FaDu_WT	mock	clone_3	chr3	91905986	SNV	2.57	T	G	T>G::T_T	7	0.429	0.966
FaDu_WT	mock	clone_3	chr3	93199629	SNV	2.64	T	C	T>C::C_C	12	0.25	1
FaDu_WT	mock	clone_3	chr3	93958446	SNV	2.66	A	T	T>A::T_T	35	0.286	1
FaDu_WT	mock	clone_3	chr3	95810996	SNV	4.29	A	G	T>C::T_G	26	0.385	1
FaDu_WT	mock	clone_3	chr3	111252654	SNV	2.95	T	G	T>G::T_G	24	0.292	1
FaDu_WT	mock	clone_3	chr3	116916509	SNV	3.05	T	C	T>C::G_G	16	0.375	1
FaDu_WT	mock	clone_3	chr3	131820644	SNV	3.26	A	G	T>C::C_G	26	0.308	1
FaDu_WT	mock	clone_3	chr3	133762557	SNV	4.34	C	A	C>A::G_T	25	0.4	1
FaDu_WT	mock	clone_3	chr3	134740883	SNV	3.77	C	T	C>T::A_G	37	0.324	1
FaDu_WT	mock	clone_3	chr3	135515771	SNV	3.24	A	C	T>G::T_C	21	0.333	1
FaDu_WT	mock	clone_3	chr3	135601683	SNV	3.21	A	T	T>A::C_C	25	0.32	1
FaDu_WT	mock	clone_3	chr3	135973139	SNV	3.52	T	A	T>A::T_C	23	0.391	1
FaDu_WT	mock	clone_3	chr3	136737597	SNV	4.71	A	G	T>C::G_A	24	0.417	1
FaDu_WT	mock	clone_3	chr3	150923458	SNV	3.29	G	T	C>A::G_A	29	0.345	1
FaDu_WT	mock	clone_3	chr3	158030462	SNV	4.05	C	T	C>T::A_A	26	0.346	1
FaDu_WT	mock	clone_3	chr3	160169319	SNV	3.51	C	G	C>G::C_T	34	0.265	0.982
FaDu_WT	mock	clone_3	chr3	161527658	SNV	4.95	G	A	C>T::C_A	21	0.476	1
FaDu_WT	mock	clone_3	chr3	164122904	SNV	2.59	A	G	T>C::C_T	17	0.294	1
FaDu_WT	mock	clone_3	chr3	170922870	SNV	3.29	T	C	T>C::C_A	37	0.324	1
FaDu_WT	mock	clone_3	chr3	173131649	SNV	3.04	A	T	T>A::A_T	27	0.259	1
FaDu_WT	mock	clone_3	chr3	175308987	SNV	3.31	C	T	C>T::C_A	24	0.333	1
FaDu_WT	mock	clone_3	chr3	184586172	SNV	3.81	G	A	C>T::C_C	29	0.31	0.973
FaDu_WT	mock	clone_3	chr3	190671909	SNV	3.6	T	G	T>G::T_T	17	0.471	1
FaDu_WT	mock	clone_3	chr4	1307385	SNV	3.5	A	G	T>C::A_C	24	0.375	1
FaDu_WT	mock	clone_3	chr4	11502195	SNV	2.58	G	A	C>T::G_A	9	0.444	1
FaDu_WT	mock	clone_3	chr4	14729154	SNV	2.94	G	C	C>G::A_A	6	0.667	0.96
FaDu_WT	mock	clone_3	chr4	27812940	SNV	4.41	C	G	C>G::A_T	14	0.571	1
FaDu_WT	mock	clone_3	chr4	28165642	SNV	4.12	A	T	T>A::T_C	13	0.692	1
FaDu_WT	mock	clone_3	chr4	28847441	SNV	4.17	G	T	C>A::A_A	10	0.7	1
FaDu_WT	mock	clone_3	chr4	63244673	SNV	2.73	G	A	C>T::T_T	9	0.556	1
FaDu_WT	mock	clone_3	chr4	67977920	SNV	3.1	C	A	C>A::T_A	18	0.556	1
FaDu_WT	mock	clone_3	chr4	68092722	SNV	6.11	A	T	T>A::T_G	10	1	1
FaDu_WT	mock	clone_3	chr4	68768805	SNV	3.29	A	G	T>C::T_C	14	0.5	1
FaDu_WT	mock	clone_3	chr4	78039030	SNV	2.64	A	C	T>G::T_A	15	0.333	1
FaDu_WT	mock	clone_3	chr4	91994886	SNV	3.59	G	A	C>T::T_C	19	0.526	1
FaDu_WT	mock	clone_3	chr4	99042348	SNV	3.71	A	G	T>C::A_G	8	0.625	1
FaDu_WT	mock	clone_3	chr4	116388822	SNV	4.81	T	G	T>G::T_C	8	0.75	1
FaDu_WT	mock	clone_3	chr4	125485322	SNV	2.78	A	G	T>C::T_A	13	0.538	0.947
FaDu_WT	mock	clone_3	chr4	134981459	SNV	3.53	A	C	T>G::T_A	11	0.727	0.938
FaDu_WT	mock	clone_3	chr4	140678430	SNV	3.21	C	A	C>A::T_T	11	0.545	1
FaDu_WT	mock	clone_3	chr4	147558074	SNV	3.86	T	G	T>G::T_C	11	0.636	1
FaDu_WT	mock	clone_3	chr4	159370428	SNV	3.41	T	A	T>A::A_C	14	0.429	1
FaDu_WT	mock	clone_3	chr4	160722757	SNV	6.43	G	A	C>T::A_T	19	0.789	1
FaDu_WT	mock	clone_3	chr4	163189862	SNV	4.73	G	A	C>T::C_G	19	0.632	1
FaDu_WT	mock	clone_3	chr4	166116396	SNV	2.61	C	G	C>G::C_T	5	0.6	1
FaDu_WT	mock	clone_3	chr4	172926254	SNV	4.44	C	G	C>G::C_C	17	0.706	1
FaDu_WT	mock	clone_3	chr4	173603703	SNV	5.16	T	A	T>A::C_C	21	0.571	1
FaDu_WT	mock	clone_3	chr4	186250011	SNV	4.08	G	T	C>A::G_T	15	0.467	1
FaDu_WT	mock	clone_3	chr4	187092788	SNV	6.14	G	T	C>A::T_T	20	0.7	0.963
FaDu_WT	mock	clone_3	chr4	188608268	SNV	5.59	T	C	T>C::A_A	17	0.706	1
FaDu_WT	mock	clone_3	chr5	1043647	SNV	3.4	G	A	C>T::C_C	47	0.383	1
FaDu_WT	mock	clone_3	chr5	18266499	SNV	2.76	G	C	C>G::T_C	17	0.353	1
FaDu_WT	mock	clone_3	chr5	23350348	SNV	2.65	T	C	T>C::T_A	20	0.4	1
FaDu_WT	mock	clone_3	chr5	27243989	SNV	2.76	T	C	T>C::G_A	26	0.385	1
FaDu_WT	mock	clone_3	chr5	35164807	SNV	3.17	A	C	T>G::C_A	27	0.407	1
FaDu_WT	mock	clone_3	chr5	74554761	SNV	2.62	C	A	C>A::T_T	32	0.25	1
FaDu_WT	mock	clone_3	chr5	84871906	SNV	15.1	G	T	C>A::G_C	30	1	0.958
FaDu_WT	mock	clone_3	chr5	99743532	SNV	2.78	G	T	C>A::G_G	32	0.25	0.978
FaDu_WT	mock	clone_3	chr5	101750873	SNV	3.02	C	G	C>G::T_T	35	0.314	1
FaDu_WT	mock	clone_3	chr5	116832957	SNV	4.78	T	G	T>G::A_T	24	0.5	0.952
FaDu_WT	mock	clone_3	chr5	117365116	SNV	2.84	A	G	T>C::G_T	15	0.533	1
FaDu_WT	mock	clone_3	chr5	121416224	SNV	3.35	A	C	T>G::T_T	18	0.444	1
FaDu_WT	mock	clone_3	chr5	130495888	SNV	3.12	C	G	C>G::T_T	9	0.444	0.968
FaDu_WT	mock	clone_3	chr5	130566315	SNV	2.7	G	A	C>T::C_T	22	0.318	0.971
FaDu_WT	mock	clone_3	chr5	136433735	SNV	3.05	T	C	T>C::C_A	21	0.429	1
FaDu_WT	mock	clone_3	chr5	145292599	SNV	2.98	C	T	C>T::A_G	10	0.4	1
FaDu_WT	mock	clone_3	chr5	147211842	SNV	4.17	A	G	T>C::T_T	16	0.5	1
FaDu_WT	mock	clone_3	chr5	152913750	SNV	2.56	T	C	T>C::A_A	6	0.5	1
FaDu_WT	mock	clone_3	chr5	155839662	SNV	2.74	A	G	T>C::A_A	13	0.462	1
FaDu_WT	mock	clone_3	chr5	165644228	SNV	4.28	G	A	C>T::T_A	15	0.533	1
FaDu_WT	mock	clone_3	chr5	174790653	SNV	3.96	T	C	T>C::G_G	21	0.524	1
FaDu_WT	mock	clone_3	chr5	180177379	SNV	2.9	G	A	C>T::A_T	29	0.241	1
FaDu_WT	mock	clone_3	chr5	180376109	SNV	2.75	C	G	C>G::G_T	30	0.3	1
FaDu_WT	mock	clone_3	chr6	697052	SNV	4.18	A	T	T>A::C_G	15	0.533	1
FaDu_WT	mock	clone_3	chr6	3402464	SNV	3.43	C	A	C>A::G_C	34	0.353	1
FaDu_WT	mock	clone_3	chr6	10643751	SNV	2.71	C	T	C>T::C_G	29	0.345	1
FaDu_WT	mock	clone_3	chr6	13279242	SNV	3.06	C	T	C>T::T_A	22	0.409	1
FaDu_WT	mock	clone_3	chr6	22855371	SNV	3.2	A	G	T>C::C_T	12	0.5	1
FaDu_WT	mock	clone_3	chr6	29748759	SNV	3.68	C	G	C>G::A_G	51	0.392	1
FaDu_WT	mock	clone_3	chr6	40200494	SNV	3.83	G	T	C>A::G_C	16	0.562	1
FaDu_WT	mock	clone_3	chr6	41244282	SNV	3.93	T	A	T>A::C_C	29	0.448	1
FaDu_WT	mock	clone_3	chr6	43458419	SNV	3.93	G	A	C>T::C_C	39	0.436	1
FaDu_WT	mock	clone_3	chr6	44776042	SNV	3.21	T	C	T>C::A_T	25	0.32	0.963
FaDu_WT	mock	clone_3	chr6	53603649	SNV	2.53	G	T	C>A::C_A	27	0.296	1
FaDu_WT	mock	clone_3	chr6	58742788	SNV	2.57	T	C	T>C::T_T	6	0.333	0.984
FaDu_WT	mock	clone_3	chr6	58913216	SNV	2.64	G	T	C>A::A_A	7	0.286	1
FaDu_WT	mock	clone_3	chr6	71679116	SNV	2.55	G	C	C>G::A_T	11	0.364	1
FaDu_WT	mock	clone_3	chr6	76517286	SNV	2.76	C	G	C>G::A_C	17	0.353	1
FaDu_WT	mock	clone_3	chr6	77744100	SNV	3.15	T	G	T>G::A_G	21	0.381	1
FaDu_WT	mock	clone_3	chr6	80495125	SNV	2.53	T	C	T>C::T_T	27	0.222	1
FaDu_WT	mock	clone_3	chr6	85846357	SNV	4.61	T	G	T>G::A_T	16	0.5	1
FaDu_WT	mock	clone_3	chr6	86334956	SNV	3.69	C	A	C>A::G_A	15	0.4	1
FaDu_WT	mock	clone_3	chr6	88509466	SNV	2.55	G	C	C>G::A_A	18	0.278	1
FaDu_WT	mock	clone_3	chr6	93145766	SNV	3.57	T	A	T>A::A_C	15	0.4	1
FaDu_WT	mock	clone_3	chr6	93145767	SNV	3.38	C	A	C>A::T_A	13	0.385	1
FaDu_WT	mock	clone_3	chr6	94665939	SNV	2.64	A	T	T>A::A_C	9	0.444	1
FaDu_WT	mock	clone_3	chr6	96445591	SNV	2.58	A	C	T>G::T_G	14	0.357	1
FaDu_WT	mock	clone_3	chr6	105143439	SNV	4.06	T	C	T>C::G_A	22	0.409	1
FaDu_WT	mock	clone_3	chr6	108803213	SNV	4.67	T	C	T>C::A_T	20	0.4	1
FaDu_WT	mock	clone_3	chr6	113162467	SNV	3.46	G	C	C>G::T_A	8	0.5	1
FaDu_WT	mock	clone_3	chr6	116651293	SNV	3.41	T	C	T>C::G_A	19	0.368	0.976
FaDu_WT	mock	clone_3	chr6	127074996	SNV	3.69	A	G	T>C::A_G	13	0.385	1
FaDu_WT	mock	clone_3	chr6	135541678	SNV	3.2	C	A	C>A::T_C	13	0.462	1
FaDu_WT	mock	clone_3	chr6	137001886	SNV	4.06	G	A	C>T::A_G	33	0.303	1
FaDu_WT	mock	clone_3	chr6	140390142	SNV	3.72	T	C	T>C::G_A	10	0.5	1
FaDu_WT	mock	clone_3	chr6	140756884	SNV	3	A	T	T>A::C_T	18	0.333	1
FaDu_WT	mock	clone_3	chr6	142364522	SNV	3.51	C	T	C>T::C_A	12	0.417	1
FaDu_WT	mock	clone_3	chr6	144067315	SNV	5.6	A	G	T>C::A_G	26	0.423	1
FaDu_WT	mock	clone_3	chr6	152978701	SNV	2.62	A	T	T>A::A_A	13	0.308	1
FaDu_WT	mock	clone_3	chr6	153850675	SNV	5.34	C	A	C>A::C_G	23	0.478	1
FaDu_WT	mock	clone_3	chr6	154232899	SNV	3.97	A	C	T>G::T_T	14	0.429	1
FaDu_WT	mock	clone_3	chr6	163536345	SNV	4.12	G	T	C>A::T_G	28	0.429	1
FaDu_WT	mock	clone_3	chr7	3568467	SNV	7.75	G	C	C>G::A_C	26	0.615	1
FaDu_WT	mock	clone_3	chr7	6860143	SNV	3.65	T	C	T>C::A_T	30	0.3	1
FaDu_WT	mock	clone_3	chr7	6913057	SNV	3.31	C	G	C>G::T_T	21	0.286	1
FaDu_WT	mock	clone_3	chr7	8273415	SNV	3.99	G	T	C>A::T_A	27	0.444	1
FaDu_WT	mock	clone_3	chr7	10035155	SNV	2.73	C	T	C>T::T_A	16	0.25	1
FaDu_WT	mock	clone_3	chr7	13453904	SNV	3.27	C	G	C>G::G_C	10	0.4	1
FaDu_WT	mock	clone_3	chr7	13718348	SNV	3.8	G	A	C>T::C_T	15	0.4	1
FaDu_WT	mock	clone_3	chr7	14721694	SNV	6.6	T	C	T>C::C_A	19	0.579	1
FaDu_WT	mock	clone_3	chr7	21318198	SNV	3.91	C	T	C>T::T_C	17	0.353	1
FaDu_WT	mock	clone_3	chr7	31339032	SNV	2.81	A	G	T>C::T_A	20	0.25	1
FaDu_WT	mock	clone_3	chr7	34076351	SNV	3.57	G	C	C>G::T_T	31	0.226	1
FaDu_WT	mock	clone_3	chr7	34681484	SNV	3.31	G	A	C>T::C_A	29	0.276	1
FaDu_WT	mock	clone_3	chr7	35514780	SNV	3.36	G	A	C>T::A_A	25	0.28	1
FaDu_WT	mock	clone_3	chr7	37059246	SNV	2.81	G	T	C>A::G_A	23	0.261	1
FaDu_WT	mock	clone_3	chr7	37119048	SNV	3.8	T	C	T>C::G_T	29	0.276	1
FaDu_WT	mock	clone_3	chr7	39176093	SNV	3.28	A	G	T>C::A_A	29	0.241	1
FaDu_WT	mock	clone_3	chr7	39537135	SNV	3.17	C	G	C>G::T_A	38	0.263	1
FaDu_WT	mock	clone_3	chr7	42664040	SNV	4.1	C	T	C>T::G_C	22	0.318	1
FaDu_WT	mock	clone_3	chr7	43810096	SNV	5.2	C	T	C>T::C_T	25	0.36	0.981
FaDu_WT	mock	clone_3	chr7	44949945	SNV	3.25	G	A	C>T::C_A	32	0.25	1
FaDu_WT	mock	clone_3	chr7	48378138	SNV	3.84	G	A	C>T::A_A	30	0.3	1
FaDu_WT	mock	clone_3	chr7	56650622	SNV	2.69	G	T	C>A::G_G	17	0.353	1
FaDu_WT	mock	clone_3	chr7	57995668	SNV	3.36	A	G	T>C::A_C	5	0.6	1
FaDu_WT	mock	clone_3	chr7	58851326	SNV	2.52	T	A	T>A::T_A	6	0.333	1
FaDu_WT	mock	clone_3	chr7	58890707	SNV	2.73	T	C	T>C::A_G	8	0.25	0.991
FaDu_WT	mock	clone_3	chr7	59502989	SNV	2.67	T	A	T>A::T_G	9	0.222	1
FaDu_WT	mock	clone_3	chr7	60380928	SNV	3.18	C	G	C>G::T_A	5	0.4	0.99
FaDu_WT	mock	clone_3	chr7	60684555	SNV	2.92	G	T	C>A::T_C	6	0.333	0.995
FaDu_WT	mock	clone_3	chr7	63741247	SNV	2.91	A	G	T>C::T_C	18	0.278	0.974
FaDu_WT	mock	clone_3	chr7	65296405	SNV	2.98	C	T	C>T::G_G	23	0.304	1
FaDu_WT	mock	clone_3	chr7	71622440	SNV	3.96	C	T	C>T::T_T	23	0.435	1
FaDu_WT	mock	clone_3	chr7	77375467	SNV	5.4	T	C	T>C::T_A	24	0.5	1
FaDu_WT	mock	clone_3	chr7	79739498	SNV	3.11	G	A	C>T::G_G	21	0.238	1
FaDu_WT	mock	clone_3	chr7	86142767	SNV	4.26	G	T	C>A::G_C	18	0.5	1
FaDu_WT	mock	clone_3	chr7	89937317	SNV	5.44	C	T	C>T::G_A	19	0.526	1
FaDu_WT	mock	clone_3	chr7	103494401	SNV	2.94	G	C	C>G::A_C	17	0.294	1
FaDu_WT	mock	clone_3	chr7	105411017	SNV	4.24	G	A	C>T::G_C	31	0.355	1
FaDu_WT	mock	clone_3	chr7	114345535	SNV	4.09	G	T	C>A::C_A	19	0.474	1
FaDu_WT	mock	clone_3	chr7	121708646	SNV	2.61	A	G	T>C::C_G	20	0.25	1
FaDu_WT	mock	clone_3	chr7	129996531	SNV	5.4	A	T	T>A::A_C	35	0.371	1
FaDu_WT	mock	clone_3	chr7	134208777	SNV	4.73	G	A	C>T::T_G	37	0.378	0.973
FaDu_WT	mock	clone_3	chr7	135877316	SNV	4.69	A	G	T>C::G_T	16	0.5	1
FaDu_WT	mock	clone_3	chr7	137164291	SNV	6.45	G	A	C>T::C_A	31	0.452	1
FaDu_WT	mock	clone_3	chr7	141768416	SNV	2.7	A	T	T>A::G_T	13	0.308	1
FaDu_WT	mock	clone_3	chr7	145887404	SNV	4.27	G	C	C>G::C_A	23	0.391	1
FaDu_WT	mock	clone_3	chr7	146316932	SNV	2.55	C	T	C>T::T_A	18	0.333	1
FaDu_WT	mock	clone_3	chr7	147242529	SNV	2.7	A	C	T>G::C_A	15	0.333	1
FaDu_WT	mock	clone_3	chr7	147888986	SNV	3.07	A	G	T>C::C_T	20	0.3	1
FaDu_WT	mock	clone_3	chr7	147921668	SNV	2.51	C	A	C>A::A_T	29	0.276	1
FaDu_WT	mock	clone_3	chr7	148210168	SNV	4.06	A	T	T>A::T_G	24	0.375	1
FaDu_WT	mock	clone_3	chr7	150185356	SNV	2.57	G	C	C>G::T_T	22	0.273	1
FaDu_WT	mock	clone_3	chr7	151121267	SNV	4.5	C	T	C>T::G_A	36	0.278	1
FaDu_WT	mock	clone_3	chr7	151653061	SNV	2.7	T	C	T>C::C_T	17	0.294	1
FaDu_WT	mock	clone_3	chr7	152883442	SNV	3.67	T	G	T>G::C_C	30	0.367	1
FaDu_WT	mock	clone_3	chr7	153119970	SNV	3.4	A	G	T>C::T_T	17	0.471	1
FaDu_WT	mock	clone_3	chr7	153605712	SNV	4.36	C	G	C>G::G_C	11	0.545	1
FaDu_WT	mock	clone_3	chr7	153950912	SNV	2.71	C	G	C>G::A_G	21	0.286	1
FaDu_WT	mock	clone_3	chr7	154569582	SNV	3.7	T	G	T>G::T_T	28	0.321	1
FaDu_WT	mock	clone_3	chr7	156707373	SNV	3.31	C	G	C>G::C_T	18	0.389	1
FaDu_WT	mock	clone_3	chr8	10468532	SNV	4.65	A	C	T>G::C_G	20	0.6	1
FaDu_WT	mock	clone_3	chr8	10855484	SNV	2.61	T	C	T>C::C_C	16	0.375	1
FaDu_WT	mock	clone_3	chr8	11508221	SNV	4.39	A	G	T>C::C_C	20	0.45	1
FaDu_WT	mock	clone_3	chr8	31360731	SNV	4.19	G	T	C>A::T_A	10	0.6	1
FaDu_WT	mock	clone_3	chr8	34197594	SNV	3.71	G	T	C>A::T_T	12	0.583	1
FaDu_WT	mock	clone_3	chr8	39299035	SNV	4.46	A	G	T>C::C_A	8	0.875	1
FaDu_WT	mock	clone_3	chr8	40512443	SNV	3.19	T	C	T>C::G_G	38	0.368	1
FaDu_WT	mock	clone_3	chr8	46382343	SNV	3.09	G	T	C>A::C_T	47	0.213	1
FaDu_WT	mock	clone_3	chr8	47184055	SNV	4.54	G	A	C>T::A_C	49	0.286	1
FaDu_WT	mock	clone_3	chr8	48676445	SNV	2.74	G	A	C>T::T_A	35	0.229	0.969
FaDu_WT	mock	clone_3	chr8	49440389	SNV	2.6	C	T	C>T::T_T	18	0.278	1
FaDu_WT	mock	clone_3	chr8	51821606	SNV	3.53	C	T	C>T::A_T	29	0.241	1
FaDu_WT	mock	clone_3	chr8	59452714	SNV	3.92	T	G	T>G::T_T	14	0.357	1
FaDu_WT	mock	clone_3	chr8	65177525	SNV	2.63	C	G	C>G::T_C	31	0.258	1
FaDu_WT	mock	clone_3	chr8	69822142	SNV	4.84	A	G	T>C::C_A	31	0.387	1
FaDu_WT	mock	clone_3	chr8	76350022	SNV	3.81	C	A	C>A::T_A	26	0.308	1
FaDu_WT	mock	clone_3	chr8	77032380	SNV	3.74	C	T	C>T::T_A	19	0.316	1
FaDu_WT	mock	clone_3	chr8	90067184	SNV	3.69	A	G	T>C::G_T	18	0.333	1
FaDu_WT	mock	clone_3	chr8	96071606	SNV	3.35	A	C	T>G::C_C	28	0.25	1
FaDu_WT	mock	clone_3	chr8	99461937	SNV	2.59	A	T	T>A::C_G	14	0.286	1
FaDu_WT	mock	clone_3	chr8	99755213	SNV	3	G	A	C>T::G_C	24	0.25	1
FaDu_WT	mock	clone_3	chr8	112064618	SNV	2.65	A	G	T>C::T_G	20	0.25	1
FaDu_WT	mock	clone_3	chr8	117961677	SNV	3.15	G	C	C>G::T_C	27	0.259	1
FaDu_WT	mock	clone_3	chr8	129427525	SNV	3.47	A	G	T>C::A_A	26	0.269	1
FaDu_WT	mock	clone_3	chr8	130368057	SNV	3.16	G	T	C>A::T_T	38	0.211	1
FaDu_WT	mock	clone_3	chr8	132020047	SNV	2.77	C	A	C>A::G_A	39	0.231	1
FaDu_WT	mock	clone_3	chr8	132385944	SNV	3.2	A	T	T>A::T_T	35	0.286	1
FaDu_WT	mock	clone_3	chr8	136917976	SNV	2.76	T	C	T>C::C_G	14	0.357	0.962
FaDu_WT	mock	clone_3	chr8	138752812	SNV	5.03	G	A	C>T::G_T	20	0.45	0.974
FaDu_WT	mock	clone_3	chr8	138898517	SNV	3.34	T	A	T>A::A_G	18	0.333	1
FaDu_WT	mock	clone_3	chr8	142912407	SNV	4.53	C	G	C>G::C_T	42	0.333	1
FaDu_WT	mock	clone_3	chr9	26710542	SNV	2.69	C	G	C>G::T_A	14	0.429	1
FaDu_WT	mock	clone_3	chr9	37644982	SNV	3.02	C	A	C>A::C_T	31	0.387	1
FaDu_WT	mock	clone_3	chr9	62076392	SNV	3.01	A	G	T>C::T_G	14	0.571	1
FaDu_WT	mock	clone_3	chr9	71561335	SNV	2.87	T	A	T>A::C_C	13	0.462	0.963
FaDu_WT	mock	clone_3	chr9	76872244	SNV	3.08	T	G	T>G::C_C	17	0.471	0.938
FaDu_WT	mock	clone_3	chr9	81505086	SNV	3.53	T	C	T>C::C_A	18	0.389	1
FaDu_WT	mock	clone_3	chr9	82478940	SNV	5.56	G	C	C>G::G_C	14	0.714	1
FaDu_WT	mock	clone_3	chr9	84708004	SNV	7.35	T	A	T>A::C_A	19	0.632	1
FaDu_WT	mock	clone_3	chr9	87581451	SNV	5.16	T	G	T>G::T_A	14	0.571	1
FaDu_WT	mock	clone_3	chr9	99904868	SNV	4.98	T	C	T>C::T_T	13	0.615	1
FaDu_WT	mock	clone_3	chr9	102523410	SNV	3.23	G	A	C>T::G_A	8	0.5	1
FaDu_WT	mock	clone_3	chr9	104555462	SNV	2.93	C	G	C>G::C_A	6	0.5	1
FaDu_WT	mock	clone_3	chr9	113148035	SNV	5.82	G	C	C>G::C_C	28	0.5	1
FaDu_WT	mock	clone_3	chr9	116135098	SNV	5.29	T	G	T>G::T_G	8	0.75	1
FaDu_WT	mock	clone_3	chr9	118984997	SNV	4.57	G	T	C>A::C_A	17	0.471	1
FaDu_WT	mock	clone_3	chr9	122825328	SNV	6.29	A	G	T>C::G_T	26	0.577	1
FaDu_WT	mock	clone_3	chr9	125082536	SNV	4.71	C	G	C>G::G_T	24	0.417	1
FaDu_WT	mock	clone_3	chr10	4023628	SNV	3.21	A	G	T>C::G_C	11	0.545	1
FaDu_WT	mock	clone_3	chr10	5214670	SNV	3.69	G	T	C>A::A_T	14	0.5	1
FaDu_WT	mock	clone_3	chr10	6398308	SNV	4.66	A	C	T>G::T_A	18	0.5	1
FaDu_WT	mock	clone_3	chr10	14814974	SNV	2.86	A	G	T>C::T_T	8	0.625	1
FaDu_WT	mock	clone_3	chr10	35518835	SNV	3.84	G	A	C>T::G_C	15	0.467	1
FaDu_WT	mock	clone_3	chr10	40370299	SNV	2.55	C	G	C>G::T_C	6	0.667	0.947
FaDu_WT	mock	clone_3	chr10	40441737	SNV	3.86	T	C	T>C::C_C	10	0.3	0.995
FaDu_WT	mock	clone_3	chr10	40892555	SNV	2.94	C	A	C>A::A_A	12	0.417	0.955
FaDu_WT	mock	clone_3	chr10	41401468	SNV	2.78	C	G	C>G::T_T	5	0.4	1
FaDu_WT	mock	clone_3	chr10	41429332	SNV	2.63	G	C	C>G::A_T	5	0.4	0.984
FaDu_WT	mock	clone_3	chr10	51690368	SNV	4.62	T	A	T>A::T_T	24	0.417	0.977
FaDu_WT	mock	clone_3	chr10	73774186	SNV	2.66	A	G	T>C::A_T	29	0.379	1
FaDu_WT	mock	clone_3	chr10	80388974	SNV	3.5	C	A	C>A::A_A	32	0.344	1
FaDu_WT	mock	clone_3	chr10	87235081	SNV	3.95	C	A	C>A::C_A	35	0.343	1
FaDu_WT	mock	clone_3	chr10	96235121	SNV	2.55	C	T	C>T::A_A	26	0.308	1
FaDu_WT	mock	clone_3	chr10	100612419	SNV	2.68	T	G	T>G::T_C	33	0.303	1
FaDu_WT	mock	clone_3	chr10	103389153	SNV	3.1	G	C	C>G::T_T	28	0.429	1
FaDu_WT	mock	clone_3	chr10	106639882	SNV	2.63	G	A	C>T::A_C	22	0.273	1
FaDu_WT	mock	clone_3	chr10	110731066	SNV	3.66	G	T	C>A::C_A	27	0.333	1
FaDu_WT	mock	clone_3	chr10	114750597	SNV	3.71	A	G	T>C::A_A	18	0.5	1
FaDu_WT	mock	clone_3	chr10	116047792	SNV	3.08	C	T	C>T::T_G	20	0.45	1
FaDu_WT	mock	clone_3	chr10	116814040	SNV	2.54	G	C	C>G::G_T	25	0.32	1
FaDu_WT	mock	clone_3	chr10	118632187	SNV	3.5	T	C	T>C::A_T	15	0.733	1
FaDu_WT	mock	clone_3	chr10	122798520	SNV	3	C	T	C>T::C_A	30	0.4	1
FaDu_WT	mock	clone_3	chr10	125348822	SNV	3.52	G	A	C>T::T_A	21	0.381	0.96
FaDu_WT	mock	clone_3	chr10	125608059	SNV	3.59	C	T	C>T::G_T	15	0.467	1
FaDu_WT	mock	clone_3	chr10	126088397	SNV	5.35	T	A	T>A::C_G	28	0.536	1
FaDu_WT	mock	clone_3	chr10	130905457	SNV	3.62	C	A	C>A::C_C	20	0.4	1
FaDu_WT	mock	clone_3	chr10	130905458	SNV	3.26	C	A	C>A::C_A	19	0.368	1
FaDu_WT	mock	clone_3	chr11	1027675	SNV	2.91	G	A	C>T::C_G	28	0.321	1
FaDu_WT	mock	clone_3	chr11	3859315	SNV	4.99	T	C	T>C::C_T	29	0.483	1
FaDu_WT	mock	clone_3	chr11	11233118	SNV	4.08	T	G	T>G::T_G	17	0.471	1
FaDu_WT	mock	clone_3	chr11	13157442	SNV	2.81	A	G	T>C::C_G	24	0.417	1
FaDu_WT	mock	clone_3	chr11	14916241	SNV	3.34	T	A	T>A::G_C	10	0.6	1
FaDu_WT	mock	clone_3	chr11	18642915	SNV	2.56	T	G	T>G::C_G	31	0.452	0.95
FaDu_WT	mock	clone_3	chr11	23508394	SNV	3.19	A	G	T>C::A_T	7	0.571	1
FaDu_WT	mock	clone_3	chr11	27392261	SNV	3.24	C	A	C>A::A_T	15	0.333	1
FaDu_WT	mock	clone_3	chr11	28350413	SNV	2.94	T	C	T>C::T_A	17	0.294	1
FaDu_WT	mock	clone_3	chr11	31934364	SNV	2.86	A	G	T>C::T_A	19	0.263	1
FaDu_WT	mock	clone_3	chr11	36632151	SNV	3.01	G	C	C>G::A_A	11	0.455	1
FaDu_WT	mock	clone_3	chr11	41267787	SNV	3.25	G	T	C>A::C_T	9	0.444	1
FaDu_WT	mock	clone_3	chr11	49969103	SNV	4.16	T	G	T>G::A_C	17	0.471	1
FaDu_WT	mock	clone_3	chr11	51904795	SNV	2.7	A	G	T>C::A_C	7	0.286	0.99
FaDu_WT	mock	clone_3	chr11	58572680	SNV	3.67	T	C	T>C::T_A	18	0.389	1
FaDu_WT	mock	clone_3	chr11	60377038	SNV	3.33	A	G	T>C::C_C	26	0.269	1
FaDu_WT	mock	clone_3	chr11	62747154	SNV	3.76	T	A	T>A::A_A	23	0.348	1
FaDu_WT	mock	clone_3	chr11	66665030	SNV	4.33	A	T	T>A::A_T	28	0.393	1
FaDu_WT	mock	clone_3	chr11	85147559	SNV	4.13	G	C	C>G::G_A	9	0.556	1
FaDu_WT	mock	clone_3	chr11	88638435	SNV	2.64	T	C	T>C::T_G	13	0.385	1
FaDu_WT	mock	clone_3	chr11	90565517	SNV	2.76	T	G	T>G::T_T	9	0.444	1
FaDu_WT	mock	clone_3	chr11	98351632	SNV	4.35	T	G	T>G::C_T	16	0.5	1
FaDu_WT	mock	clone_3	chr11	100379721	SNV	2.92	T	G	T>G::T_A	12	0.5	0.96
FaDu_WT	mock	clone_3	chr11	103397823	SNV	6.24	A	C	T>G::C_C	30	0.333	0.987
FaDu_WT	mock	clone_3	chr11	107774389	SNV	3.16	A	G	T>C::A_A	24	0.333	1
FaDu_WT	mock	clone_3	chr11	112625815	SNV	2.82	T	G	T>G::A_A	36	0.25	1
FaDu_WT	mock	clone_3	chr11	114711761	SNV	4.17	T	C	T>C::A_G	13	0.538	1
FaDu_WT	mock	clone_3	chr11	117117392	SNV	4.11	G	A	C>T::C_T	29	0.345	1
FaDu_WT	mock	clone_3	chr11	121898875	SNV	8.24	A	G	T>C::A_C	16	0.75	1
FaDu_WT	mock	clone_3	chr11	128230369	SNV	2.56	C	G	C>G::T_A	24	0.333	0.958
FaDu_WT	mock	clone_3	chr11	129560244	SNV	3.26	C	T	C>T::T_T	28	0.25	1
FaDu_WT	mock	clone_3	chr11	131394431	SNV	6.47	T	A	T>A::G_C	21	0.571	1
FaDu_WT	mock	clone_3	chr11	134047092	SNV	5.43	T	C	T>C::A_T	43	0.372	1
FaDu_WT	mock	clone_3	chr12	15991307	SNV	5.29	G	T	C>A::G_A	19	0.474	1
FaDu_WT	mock	clone_3	chr12	17010287	SNV	3.38	G	C	C>G::T_C	24	0.333	1
FaDu_WT	mock	clone_3	chr12	18657677	SNV	5.32	C	G	C>G::A_T	14	0.571	1
FaDu_WT	mock	clone_3	chr12	20045245	SNV	2.66	C	G	C>G::A_A	28	0.286	1
FaDu_WT	mock	clone_3	chr12	23302929	SNV	3.39	A	G	T>C::A_A	18	0.333	1
FaDu_WT	mock	clone_3	chr12	24218900	SNV	2.73	C	G	C>G::A_T	23	0.217	1
FaDu_WT	mock	clone_3	chr12	26351657	SNV	2.82	A	C	T>G::T_T	23	0.217	1
FaDu_WT	mock	clone_3	chr12	96502845	SNV	2.79	T	C	T>C::A_G	16	0.5	1
FaDu_WT	mock	clone_3	chr12	103911961	SNV	3.07	G	T	C>A::A_T	20	0.35	1
FaDu_WT	mock	clone_3	chr12	107679987	SNV	3.28	C	T	C>T::T_A	27	0.37	1
FaDu_WT	mock	clone_3	chr12	112706883	SNV	3.26	C	T	C>T::A_A	19	0.368	1
FaDu_WT	mock	clone_3	chr12	115881069	SNV	2.8	G	C	C>G::T_T	22	0.318	1
FaDu_WT	mock	clone_3	chr12	128323452	SNV	3.27	G	A	C>T::C_C	27	0.222	0.981
FaDu_WT	mock	clone_3	chr12	128706271	SNV	3.39	G	T	C>A::C_A	32	0.406	1
FaDu_WT	mock	clone_3	chr12	129720249	SNV	2.61	C	A	C>A::A_C	40	0.25	1
FaDu_WT	mock	clone_3	chr12	131316733	SNV	2.75	T	C	T>C::C_G	30	0.3	1
FaDu_WT	mock	clone_3	chr13	17938923	SNV	2.66	C	G	C>G::T_T	7	0.286	0.991
FaDu_WT	mock	clone_3	chr13	18944932	SNV	4.38	G	C	C>G::C_G	19	0.474	1
FaDu_WT	mock	clone_3	chr13	21743142	SNV	2.76	G	C	C>G::A_G	9	0.444	1
FaDu_WT	mock	clone_3	chr13	24515357	SNV	3.62	C	G	C>G::T_A	25	0.48	1
FaDu_WT	mock	clone_3	chr13	26771284	SNV	5.97	A	T	T>A::C_C	18	0.611	0.971
FaDu_WT	mock	clone_3	chr13	40628474	SNV	2.79	T	C	T>C::C_G	15	0.6	1
FaDu_WT	mock	clone_3	chr13	46466141	SNV	2.94	T	G	T>G::G_G	15	0.6	0.938
FaDu_WT	mock	clone_3	chr13	46612303	SNV	6.74	G	A	C>T::A_T	11	0.909	1
FaDu_WT	mock	clone_3	chr13	51221607	SNV	4.46	G	T	C>A::G_T	18	0.556	1
FaDu_WT	mock	clone_3	chr13	61406779	SNV	3	A	T	T>A::T_T	11	0.545	1
FaDu_WT	mock	clone_3	chr13	66326115	SNV	2.92	T	C	T>C::C_G	20	0.35	1
FaDu_WT	mock	clone_3	chr13	74916681	SNV	2.63	G	C	C>G::G_T	8	0.5	1
FaDu_WT	mock	clone_3	chr13	96370223	SNV	4.57	C	T	C>T::T_T	6	1	1
FaDu_WT	mock	clone_3	chr13	103378774	SNV	2.54	G	A	C>T::G_T	14	0.5	1
FaDu_WT	mock	clone_3	chr13	109515532	SNV	4.4	T	G	T>G::T_G	21	0.429	1
FaDu_WT	mock	clone_3	chr13	110130817	SNV	3.2	T	G	T>G::T_T	17	0.412	1
FaDu_WT	mock	clone_3	chr13	111601656	SNV	3.36	G	T	C>A::C_A	25	0.4	1
FaDu_WT	mock	clone_3	chr13	111629204	SNV	3.01	G	C	C>G::T_C	37	0.297	1
FaDu_WT	mock	clone_3	chr14	17949986	SNV	2.71	A	C	T>G::A_T	6	0.333	0.993
FaDu_WT	mock	clone_3	chr14	20109516	SNV	2.51	G	A	C>T::T_C	29	0.276	1
FaDu_WT	mock	clone_3	chr14	20989045	SNV	3.81	C	T	C>T::A_A	27	0.259	1
FaDu_WT	mock	clone_3	chr14	22089940	SNV	3.59	G	A	C>T::T_A	15	0.467	1
FaDu_WT	mock	clone_3	chr14	38063717	SNV	3.66	T	C	T>C::T_A	12	0.417	0.98
FaDu_WT	mock	clone_3	chr14	47686262	SNV	2.66	A	G	T>C::A_C	21	0.286	1
FaDu_WT	mock	clone_3	chr14	47769943	SNV	3.7	T	C	T>C::T_A	37	0.297	1
FaDu_WT	mock	clone_3	chr14	52366328	SNV	2.85	A	G	T>C::C_A	33	0.273	1
FaDu_WT	mock	clone_3	chr14	54439876	SNV	2.71	C	G	C>G::G_C	41	0.22	1
FaDu_WT	mock	clone_3	chr14	61722780	SNV	2.87	T	C	T>C::A_A	28	0.25	1
FaDu_WT	mock	clone_3	chr14	63214550	SNV	3.37	C	G	C>G::A_G	32	0.312	1
FaDu_WT	mock	clone_3	chr14	65783468	SNV	2.96	C	G	C>G::T_A	34	0.235	1
FaDu_WT	mock	clone_3	chr14	66577215	SNV	2.72	G	T	C>A::T_A	27	0.259	1
FaDu_WT	mock	clone_3	chr14	69060282	SNV	2.86	T	C	T>C::C_G	39	0.308	1
FaDu_WT	mock	clone_3	chr14	69586985	SNV	4.44	G	A	C>T::T_C	26	0.346	1
FaDu_WT	mock	clone_3	chr14	97708243	SNV	9.19	T	C	T>C::G_G	15	0.8	1
FaDu_WT	mock	clone_3	chr14	98229368	SNV	3.28	A	G	T>C::C_C	17	0.412	1
FaDu_WT	mock	clone_3	chr14	99006504	SNV	2.82	C	A	C>A::T_A	36	0.25	1
FaDu_WT	mock	clone_3	chr14	99396217	SNV	4.06	T	C	T>C::A_G	38	0.316	1
FaDu_WT	mock	clone_3	chr14	103180435	SNV	3	G	A	C>T::C_A	18	0.333	1
FaDu_WT	mock	clone_3	chr14	106388375	SNV	3.47	G	A	C>T::C_T	19	0.368	1
FaDu_WT	mock	clone_3	chr14	106401793	SNV	4.86	G	A	C>T::C_G	29	0.345	1
FaDu_WT	mock	clone_3	chr15	22716258	SNV	4.63	T	C	T>C::A_G	32	0.531	1
FaDu_WT	mock	clone_3	chr15	25519887	SNV	3.1	G	A	C>T::A_A	29	0.483	1
FaDu_WT	mock	clone_3	chr15	26093682	SNV	2.51	T	A	T>A::A_T	23	0.261	0.977
FaDu_WT	mock	clone_3	chr15	46336616	SNV	2.69	C	A	C>A::T_A	16	0.375	1
FaDu_WT	mock	clone_3	chr15	60869225	SNV	3.21	G	T	C>A::A_A	19	0.421	1
FaDu_WT	mock	clone_3	chr15	89671704	SNV	2.72	C	T	C>T::C_T	45	0.333	1
FaDu_WT	mock	clone_3	chr15	96707112	SNV	2.64	G	T	C>A::C_T	15	0.333	1
FaDu_WT	mock	clone_3	chr16	2198234	SNV	3.01	A	T	T>A::A_T	35	0.229	1
FaDu_WT	mock	clone_3	chr16	6136040	SNV	3	T	A	T>A::C_T	20	0.35	1
FaDu_WT	mock	clone_3	chr16	8663224	SNV	2.82	A	G	T>C::T_T	18	0.333	1
FaDu_WT	mock	clone_3	chr16	8703515	SNV	3.24	A	C	T>G::C_T	32	0.312	1
FaDu_WT	mock	clone_3	chr16	8704399	SNV	5.58	C	A	C>A::G_C	28	0.5	1
FaDu_WT	mock	clone_3	chr16	14045344	SNV	2.79	A	G	T>C::C_A	33	0.273	1
FaDu_WT	mock	clone_3	chr16	17426318	SNV	3.53	G	C	C>G::C_A	20	0.4	1
FaDu_WT	mock	clone_3	chr16	26359216	SNV	3.56	C	A	C>A::G_T	32	0.344	1
FaDu_WT	mock	clone_3	chr16	26803870	SNV	2.8	T	C	T>C::A_T	22	0.318	1
FaDu_WT	mock	clone_3	chr16	33767688	SNV	4.98	A	C	T>G::G_C	45	0.333	1
FaDu_WT	mock	clone_3	chr16	34288916	SNV	3.04	A	T	T>A::G_G	9	0.222	0.997
FaDu_WT	mock	clone_3	chr16	34852674	SNV	3.21	C	A	C>A::G_T	19	0.421	1
FaDu_WT	mock	clone_3	chr16	35460403	SNV	3.14	T	A	T>A::T_C	18	0.278	1
FaDu_WT	mock	clone_3	chr16	35460404	SNV	3.08	C	A	C>A::T_A	19	0.263	1
FaDu_WT	mock	clone_3	chr16	36075145	SNV	2.84	A	G	T>C::T_C	13	0.308	1
FaDu_WT	mock	clone_3	chr16	36344685	SNV	2.6	C	G	C>G::C_T	9	0.222	0.992
FaDu_WT	mock	clone_3	chr16	49135501	SNV	3.47	C	G	C>G::G_C	26	0.385	1
FaDu_WT	mock	clone_3	chr16	51137396	SNV	4.45	A	G	T>C::T_C	39	0.256	1
FaDu_WT	mock	clone_3	chr16	51712904	SNV	2.78	C	T	C>T::A_C	19	0.316	1
FaDu_WT	mock	clone_3	chr16	52286017	SNV	3.54	G	T	C>A::T_C	14	0.429	1
FaDu_WT	mock	clone_3	chr16	56430959	SNV	3.85	A	G	T>C::A_C	34	0.235	1
FaDu_WT	mock	clone_3	chr16	60237727	SNV	3.47	A	T	T>A::C_T	19	0.368	1
FaDu_WT	mock	clone_3	chr16	64565906	SNV	2.76	A	C	T>G::A_C	24	0.333	0.969
FaDu_WT	mock	clone_3	chr16	67983451	SNV	15.51	A	G	T>C::C_T	30	1	0.941
FaDu_WT	mock	clone_3	chr16	74726914	SNV	4.08	C	T	C>T::T_A	51	0.333	1
FaDu_WT	mock	clone_3	chr16	75198756	SNV	13.26	G	A	C>T::A_A	25	1	0.963
FaDu_WT	mock	clone_3	chr16	83287859	SNV	3.78	A	G	T>C::A_T	24	0.333	1
FaDu_WT	mock	clone_3	chr16	83327226	SNV	3.11	G	C	C>G::A_T	27	0.296	1
FaDu_WT	mock	clone_3	chr16	84647778	SNV	2.8	C	A	C>A::A_A	39	0.231	1
FaDu_WT	mock	clone_3	chr16	84717545	SNV	4.28	A	T	T>A::C_T	35	0.371	1
FaDu_WT	mock	clone_3	chr16	86284166	SNV	3.69	C	T	C>T::G_G	41	0.244	1
FaDu_WT	mock	clone_3	chr16	87615091	SNV	3.5	C	T	C>T::C_A	31	0.226	1
FaDu_WT	mock	clone_3	chr17	149137	SNV	4.59	T	A	T>A::T_T	36	0.278	0.986
FaDu_WT	mock	clone_3	chr17	12822506	SNV	4.05	G	T	C>A::C_T	18	0.5	1
FaDu_WT	mock	clone_3	chr17	14131944	SNV	3.29	T	C	T>C::G_A	28	0.357	1
FaDu_WT	mock	clone_3	chr17	14408134	SNV	4.21	G	A	C>T::A_G	34	0.412	1
FaDu_WT	mock	clone_3	chr17	18416529	SNV	3.01	G	A	C>T::T_A	45	0.222	1
FaDu_WT	mock	clone_3	chr17	26852176	SNV	2.7	C	G	C>G::T_G	6	0.5	1
FaDu_WT	mock	clone_3	chr17	33525776	SNV	2.95	G	C	C>G::C_A	41	0.268	0.968
FaDu_WT	mock	clone_3	chr17	40355250	SNV	5.73	T	C	T>C::T_C	65	0.277	1
FaDu_WT	mock	clone_3	chr17	42779759	SNV	5	G	A	C>T::G_T	38	0.263	0.985
FaDu_WT	mock	clone_3	chr17	43055809	SNV	2.57	T	C	T>C::C_G	50	0.22	0.979
FaDu_WT	mock	clone_3	chr17	61318527	SNV	4.62	G	A	C>T::A_T	28	0.321	1
FaDu_WT	mock	clone_3	chr17	64306392	SNV	4.25	G	T	C>A::T_A	26	0.346	1
FaDu_WT	mock	clone_3	chr17	64843984	SNV	3.77	G	A	C>T::G_G	28	0.25	1
FaDu_WT	mock	clone_3	chr17	75053165	SNV	4.35	G	A	C>T::A_A	39	0.282	1
FaDu_WT	mock	clone_3	chr18	181967	SNV	5.08	T	G	T>G::T_G	20	0.55	1
FaDu_WT	mock	clone_3	chr18	6158184	SNV	6.18	C	A	C>A::A_C	24	0.542	1
FaDu_WT	mock	clone_3	chr18	13025959	SNV	2.78	C	G	C>G::T_T	27	0.556	1
FaDu_WT	mock	clone_3	chr18	18454422	SNV	2.72	A	G	T>C::A_G	5	0.6	1
FaDu_WT	mock	clone_3	chr18	39401093	SNV	3	A	G	T>C::A_A	5	0.8	1
FaDu_WT	mock	clone_3	chr18	48049218	SNV	2.54	G	A	C>T::A_G	20	0.45	1
FaDu_WT	mock	clone_3	chr18	57891435	SNV	5.53	T	C	T>C::A_G	15	1	1
FaDu_WT	mock	clone_3	chr18	60713138	SNV	3.78	C	A	C>A::T_C	6	1	1
FaDu_WT	mock	clone_3	chr18	63997091	SNV	2.82	A	C	T>G::A_T	7	1	1
FaDu_WT	mock	clone_3	chr18	65756778	SNV	5.37	A	C	T>G::C_A	7	1	1
FaDu_WT	mock	clone_3	chr18	77088499	SNV	6.04	T	A	T>A::C_T	20	0.6	0.966
FaDu_WT	mock	clone_3	chr19	3113891	SNV	5.74	C	T	C>T::C_A	39	0.462	1
FaDu_WT	mock	clone_3	chr19	8618074	SNV	3.43	T	C	T>C::C_G	22	0.273	1
FaDu_WT	mock	clone_3	chr19	16337205	SNV	5.1	T	C	T>C::T_T	20	0.45	1
FaDu_WT	mock	clone_3	chr19	19334505	SNV	9.44	C	A	C>A::C_C	34	0.529	1
FaDu_WT	mock	clone_3	chr19	21981208	SNV	4.36	A	C	T>G::A_A	15	0.467	1
FaDu_WT	mock	clone_3	chr19	22361552	SNV	7.51	C	A	C>A::G_T	10	0.8	1
FaDu_WT	mock	clone_3	chr19	22373689	SNV	2.94	G	A	C>T::A_A	11	0.455	1
FaDu_WT	mock	clone_3	chr19	22884615	SNV	2.74	T	A	T>A::C_C	22	0.273	1
FaDu_WT	mock	clone_3	chr19	23043939	SNV	3.84	C	G	C>G::C_C	28	0.393	1
FaDu_WT	mock	clone_3	chr19	23355566	SNV	2.87	C	G	C>G::C_C	12	0.417	1
FaDu_WT	mock	clone_3	chr19	25652975	SNV	2.78	G	A	C>T::T_T	6	0.5	0.969
FaDu_WT	mock	clone_3	chr19	25974810	SNV	2.9	A	G	T>C::G_T	8	0.25	1
FaDu_WT	mock	clone_3	chr19	32014592	SNV	3.58	T	G	T>G::T_T	24	0.375	1
FaDu_WT	mock	clone_3	chr19	45235184	SNV	6.98	C	T	C>T::C_C	18	0.556	1
FaDu_WT	mock	clone_3	chr19	49090826	SNV	2.92	G	C	C>G::C_A	27	0.333	1
FaDu_WT	mock	clone_3	chr20	5330869	SNV	4.27	T	G	T>G::T_T	10	0.6	1
FaDu_WT	mock	clone_3	chr20	16560319	SNV	3.15	C	T	C>T::A_T	15	0.333	1
FaDu_WT	mock	clone_3	chr20	21661590	SNV	4.35	C	G	C>G::G_G	16	0.5	1
FaDu_WT	mock	clone_3	chr20	26614790	SNV	2.7	G	T	C>A::G_A	10	0.4	0.962
FaDu_WT	mock	clone_3	chr20	34135446	SNV	4.24	T	C	T>C::T_C	30	0.3	1
FaDu_WT	mock	clone_3	chr20	34255859	SNV	3.61	G	T	C>A::G_C	33	0.333	1
FaDu_WT	mock	clone_3	chr20	40130242	SNV	2.55	T	G	T>G::A_G	23	0.261	1
FaDu_WT	mock	clone_3	chr20	40130691	SNV	2.6	C	T	C>T::T_C	21	0.286	1
FaDu_WT	mock	clone_3	chr20	42720666	SNV	3.4	A	G	T>C::A_G	29	0.31	1
FaDu_WT	mock	clone_3	chr20	43024872	SNV	3.36	G	A	C>T::C_A	21	0.286	1
FaDu_WT	mock	clone_3	chr20	54840628	SNV	3.59	G	A	C>T::A_G	15	0.467	1
FaDu_WT	mock	clone_3	chr20	59330688	SNV	3.24	C	A	C>A::A_C	27	0.296	1
FaDu_WT	mock	clone_3	chr20	59330689	SNV	3.12	C	G	C>G::C_T	30	0.267	1
FaDu_WT	mock	clone_3	chr20	62585630	SNV	3.01	C	A	C>A::C_G	53	0.264	1
FaDu_WT	mock	clone_3	chr21	10500367	SNV	3.13	A	T	T>A::T_G	24	0.25	1
FaDu_WT	mock	clone_3	chr21	12569160	SNV	2.68	T	C	T>C::A_A	7	0.286	0.988
FaDu_WT	mock	clone_3	chr21	18680004	SNV	4.72	G	A	C>T::T_C	5	1	1
FaDu_WT	mock	clone_3	chr21	19945296	SNV	4.63	C	G	C>G::C_T	15	0.667	1
FaDu_WT	mock	clone_3	chr21	20508415	SNV	6.45	G	C	C>G::T_A	18	0.722	1
FaDu_WT	mock	clone_3	chr21	22295099	SNV	5.28	A	C	T>G::T_T	13	0.769	0.95
FaDu_WT	mock	clone_3	chr21	37481905	SNV	8.71	G	C	C>G::A_A	10	1	1
FaDu_WT	mock	clone_3	chr21	40745543	SNV	7.22	A	G	T>C::C_A	7	1	1
FaDu_WT	mock	clone_3	chr22	20286656	SNV	7.13	G	A	C>T::C_C	25	0.56	1
FaDu_WT	mock	clone_3	chr22	24219129	SNV	4.02	G	A	C>T::C_A	20	0.45	1
FaDu_WT	mock	clone_3	chr22	33606428	SNV	2.82	G	A	C>T::T_A	18	0.333	0.962
FaDu_WT	mock	clone_3	chr22	33888080	SNV	3.84	C	T	C>T::G_T	15	0.467	1
FaDu_WT	mock	clone_3	chr22	35040205	SNV	4.03	C	G	C>G::C_G	29	0.345	1
FaDu_WT	mock	clone_3	chrX	5826075	SNV	3.78	A	T	T>A::T_T	10	1	1
FaDu_WT	mock	clone_3	chrX	9533263	SNV	5.04	G	C	C>G::G_T	6	1	1
FaDu_WT	mock	clone_3	chrX	38771748	SNV	4.2	G	A	C>T::T_G	6	1	1
FaDu_WT	mock	clone_3	chrX	42857727	SNV	3.2	G	C	C>G::C_C	5	1	1
FaDu_WT	mock	clone_3	chrX	51159400	SNV	6	T	A	T>A::A_G	9	1	1
FaDu_WT	mock	clone_3	chrX	51929001	SNV	4.09	T	G	T>G::G_C	5	1	1
FaDu_WT	mock	clone_3	chrX	80076249	SNV	3.16	A	G	T>C::C_T	7	0.857	1
FaDu_WT	mock	clone_3	chrX	102536301	SNV	4.8	G	T	C>A::T_T	11	1	1
FaDu_WT	mock	clone_3	chrX	108074337	SNV	5.04	C	G	C>G::T_T	6	1	1
FaDu_WT	mock	clone_3	chrX	110151772	SNV	5.37	G	C	C>G::T_T	7	1	1
FaDu_WT	mock	clone_3	chrX	134209545	SNV	2.66	G	A	C>T::G_A	18	0.556	1
FaDu_WT	mock	clone_3	chrX	140533669	SNV	5.53	A	C	T>G::T_G	11	1	1
FaDu_WT	mock	clone_3	chrX	140913021	SNV	3.54	C	G	C>G::T_T	7	1	1
FaDu_WT	mock	clone_3	chrX	142038017	SNV	2.7	C	G	C>G::T_T	12	0.5	1
FaDu_WT	acetaldehyde	clone_1	chr1	2171576	SNV	3.84	C	G	C>G::C_A	30	0.5	1
FaDu_WT	acetaldehyde	clone_1	chr1	5156617	SNV	5.21	G	A	C>T::G_A	13	0.769	1
FaDu_WT	acetaldehyde	clone_1	chr1	11392933	SNV	3.82	A	G	T>C::A_A	13	0.615	1
FaDu_WT	acetaldehyde	clone_1	chr1	18692342	SNV	7.09	G	C	C>G::T_T	32	0.625	1
FaDu_WT	acetaldehyde	clone_1	chr1	19383649	SNV	2.55	T	C	T>C::C_G	11	0.364	1
FaDu_WT	acetaldehyde	clone_1	chr1	21828452	SNV	3.78	C	T	C>T::A_T	20	0.4	1
FaDu_WT	acetaldehyde	clone_1	chr1	23810823	SNV	3.98	G	C	C>G::T_A	16	0.5	1
FaDu_WT	acetaldehyde	clone_1	chr1	56883764	SNV	2.79	A	C	T>G::C_G	11	0.455	1
FaDu_WT	acetaldehyde	clone_1	chr1	61675063	SNV	2.87	G	A	C>T::A_A	36	0.361	1
FaDu_WT	acetaldehyde	clone_1	chr1	78793437	SNV	2.58	G	A	C>T::A_T	23	0.348	1
FaDu_WT	acetaldehyde	clone_1	chr1	96743369	SNV	2.56	A	T	T>A::T_C	24	0.333	1
FaDu_WT	acetaldehyde	clone_1	chr1	122969095	SNV	2.51	C	T	C>T::T_T	6	0.333	0.985
FaDu_WT	acetaldehyde	clone_1	chr1	156961172	SNV	4.11	G	A	C>T::T_A	39	0.359	1
FaDu_WT	acetaldehyde	clone_1	chr1	157254172	SNV	3.97	G	A	C>T::C_G	28	0.321	1
FaDu_WT	acetaldehyde	clone_1	chr1	173461639	SNV	3.14	G	T	C>A::G_T	29	0.276	1
FaDu_WT	acetaldehyde	clone_1	chr1	177000498	SNV	3.91	A	C	T>G::A_G	18	0.444	1
FaDu_WT	acetaldehyde	clone_1	chr1	177000522	SNV	3.27	A	G	T>C::A_G	20	0.4	1
FaDu_WT	acetaldehyde	clone_1	chr1	177000545	SNV	3.25	A	G	T>C::A_A	18	0.444	1
FaDu_WT	acetaldehyde	clone_1	chr1	181981325	SNV	3.27	C	A	C>A::A_A	20	0.3	1
FaDu_WT	acetaldehyde	clone_1	chr1	182078282	SNV	3.18	A	T	T>A::C_T	20	0.4	1
FaDu_WT	acetaldehyde	clone_1	chr1	189198122	SNV	3.28	G	A	C>T::T_A	17	0.412	1
FaDu_WT	acetaldehyde	clone_1	chr1	195768496	SNV	3.14	C	T	C>T::G_C	14	0.357	1
FaDu_WT	acetaldehyde	clone_1	chr1	199187384	SNV	3.34	T	G	T>G::A_T	16	0.438	0.957
FaDu_WT	acetaldehyde	clone_1	chr1	203527605	SNV	3.35	C	A	C>A::A_C	20	0.35	1
FaDu_WT	acetaldehyde	clone_1	chr1	210816639	SNV	2.74	T	G	T>G::G_C	12	0.333	1
FaDu_WT	acetaldehyde	clone_1	chr1	211205269	SNV	2.68	G	C	C>G::A_C	30	0.333	1
FaDu_WT	acetaldehyde	clone_1	chr1	214132150	SNV	2.67	C	A	C>A::C_C	31	0.226	1
FaDu_WT	acetaldehyde	clone_1	chr1	224969429	SNV	3.25	A	G	T>C::T_A	17	0.353	1
FaDu_WT	acetaldehyde	clone_1	chr1	230384545	SNV	4.13	C	A	C>A::A_A	34	0.294	1
FaDu_WT	acetaldehyde	clone_1	chr1	231631211	SNV	3.95	T	C	T>C::C_G	26	0.385	1
FaDu_WT	acetaldehyde	clone_1	chr1	234178301	SNV	4.76	C	T	C>T::C_C	21	0.524	1
FaDu_WT	acetaldehyde	clone_1	chr1	235930452	SNV	2.92	C	G	C>G::A_A	16	0.312	0.962
FaDu_WT	acetaldehyde	clone_1	chr1	237915101	SNV	2.93	A	G	T>C::T_A	14	0.357	1
FaDu_WT	acetaldehyde	clone_1	chr1	238469654	SNV	3.59	C	T	C>T::T_A	13	0.538	1
FaDu_WT	acetaldehyde	clone_1	chr1	241136801	SNV	2.75	C	G	C>G::G_T	15	0.333	1
FaDu_WT	acetaldehyde	clone_1	chr1	242479717	SNV	3.49	T	C	T>C::A_A	16	0.375	1
FaDu_WT	acetaldehyde	clone_1	chr1	247843946	SNV	3.54	C	A	C>A::T_A	27	0.296	1
FaDu_WT	acetaldehyde	clone_1	chr2	3862806	SNV	5.5	C	A	C>A::T_T	46	0.304	1
FaDu_WT	acetaldehyde	clone_1	chr2	4873323	SNV	6.75	G	T	C>A::T_T	8	0.875	1
FaDu_WT	acetaldehyde	clone_1	chr2	6665810	SNV	4.18	C	A	C>A::C_C	15	0.533	1
FaDu_WT	acetaldehyde	clone_1	chr2	7408280	SNV	4.44	C	A	C>A::A_A	10	0.5	1
FaDu_WT	acetaldehyde	clone_1	chr2	13201958	SNV	5.68	T	C	T>C::A_A	12	0.667	1
FaDu_WT	acetaldehyde	clone_1	chr2	18650780	SNV	4.49	G	A	C>T::A_A	10	0.6	1
FaDu_WT	acetaldehyde	clone_1	chr2	20803445	SNV	9.82	T	C	T>C::G_C	26	0.654	1
FaDu_WT	acetaldehyde	clone_1	chr2	25089041	SNV	7.94	C	G	C>G::T_C	35	0.457	1
FaDu_WT	acetaldehyde	clone_1	chr2	29612917	SNV	4.49	C	G	C>G::T_C	17	0.471	1
FaDu_WT	acetaldehyde	clone_1	chr2	31807808	SNV	3.72	T	G	T>G::G_G	10	0.5	1
FaDu_WT	acetaldehyde	clone_1	chr2	33711659	SNV	3.41	T	C	T>C::C_C	14	0.429	1
FaDu_WT	acetaldehyde	clone_1	chr2	33811432	SNV	3.44	G	C	C>G::C_T	11	0.364	1
FaDu_WT	acetaldehyde	clone_1	chr2	56381350	SNV	3.11	C	A	C>A::A_T	11	0.364	1
FaDu_WT	acetaldehyde	clone_1	chr2	57012808	SNV	4.75	A	T	T>A::C_C	20	0.5	0.964
FaDu_WT	acetaldehyde	clone_1	chr2	57507746	SNV	2.6	A	T	T>A::A_G	21	0.286	1
FaDu_WT	acetaldehyde	clone_1	chr2	62345143	SNV	3.03	G	C	C>G::A_C	30	0.233	1
FaDu_WT	acetaldehyde	clone_1	chr2	69011219	SNV	3.58	T	C	T>C::C_C	33	0.364	0.971
FaDu_WT	acetaldehyde	clone_1	chr2	70618262	SNV	3.74	A	G	T>C::C_C	25	0.32	1
FaDu_WT	acetaldehyde	clone_1	chr2	77836081	SNV	5.8	C	T	C>T::A_G	19	0.526	1
FaDu_WT	acetaldehyde	clone_1	chr2	78881464	SNV	3.48	G	T	C>A::G_T	20	0.35	1
FaDu_WT	acetaldehyde	clone_1	chr2	80895809	SNV	5.4	C	G	C>G::C_A	27	0.444	1
FaDu_WT	acetaldehyde	clone_1	chr2	81597844	SNV	4.29	T	C	T>C::T_G	19	0.368	1
FaDu_WT	acetaldehyde	clone_1	chr2	81968748	SNV	2.86	A	G	T>C::T_A	26	0.231	1
FaDu_WT	acetaldehyde	clone_1	chr2	88872786	SNV	4.03	T	C	T>C::T_C	12	0.583	1
FaDu_WT	acetaldehyde	clone_1	chr2	96028424	SNV	4.5	C	A	C>A::G_A	25	0.36	1
FaDu_WT	acetaldehyde	clone_1	chr2	96691607	SNV	11.28	T	A	T>A::G_C	40	0.6	1
FaDu_WT	acetaldehyde	clone_1	chr2	96691608	SNV	9.26	C	A	C>A::T_C	33	0.545	1
FaDu_WT	acetaldehyde	clone_1	chr2	111967632	SNV	3.46	G	T	C>A::G_A	21	0.476	1
FaDu_WT	acetaldehyde	clone_1	chr2	115341149	SNV	3.25	G	C	C>G::A_A	9	0.667	1
FaDu_WT	acetaldehyde	clone_1	chr2	121197726	SNV	5.4	G	C	C>G::T_C	38	0.579	1
FaDu_WT	acetaldehyde	clone_1	chr2	121410266	SNV	7.51	T	A	T>A::T_T	11	0.818	1
FaDu_WT	acetaldehyde	clone_1	chr2	122836889	SNV	2.53	G	A	C>T::T_A	10	0.5	1
FaDu_WT	acetaldehyde	clone_1	chr2	125857957	SNV	3.79	T	C	T>C::T_A	5	0.8	1
FaDu_WT	acetaldehyde	clone_1	chr2	132264327	SNV	2.66	C	T	C>T::G_T	14	0.286	0.973
FaDu_WT	acetaldehyde	clone_1	chr2	132264356	SNV	2.79	A	G	T>C::G_A	11	0.364	0.968
FaDu_WT	acetaldehyde	clone_1	chr2	132654001	SNV	7.65	A	T	T>A::G_T	10	1	0.938
FaDu_WT	acetaldehyde	clone_1	chr2	133020170	SNV	4.64	C	G	C>G::A_A	20	0.5	1
FaDu_WT	acetaldehyde	clone_1	chr2	148018382	SNV	3.77	G	C	C>G::T_C	12	0.75	1
FaDu_WT	acetaldehyde	clone_1	chr2	155851370	SNV	4.85	A	G	T>C::C_T	9	0.889	1
FaDu_WT	acetaldehyde	clone_1	chr2	158404456	SNV	3.6	A	G	T>C::C_A	12	0.583	1
FaDu_WT	acetaldehyde	clone_1	chr2	170904347	SNV	4.09	A	G	T>C::A_G	16	0.562	1
FaDu_WT	acetaldehyde	clone_1	chr2	181010699	SNV	3.73	C	G	C>G::A_T	11	0.636	1
FaDu_WT	acetaldehyde	clone_1	chr2	213358434	SNV	2.59	T	A	T>A::T_T	17	0.294	1
FaDu_WT	acetaldehyde	clone_1	chr2	234794390	SNV	2.61	A	C	T>G::A_G	19	0.421	1
FaDu_WT	acetaldehyde	clone_1	chr2	237863700	SNV	3.5	C	T	C>T::A_A	41	0.366	1
FaDu_WT	acetaldehyde	clone_1	chr3	1314947	SNV	2.89	A	T	T>A::T_A	15	0.4	0.955
FaDu_WT	acetaldehyde	clone_1	chr3	4790540	SNV	3.7	T	A	T>A::T_T	23	0.391	1
FaDu_WT	acetaldehyde	clone_1	chr3	12633041	SNV	3.15	T	C	T>C::C_T	28	0.357	1
FaDu_WT	acetaldehyde	clone_1	chr3	33624495	SNV	2.51	A	G	T>C::T_T	9	0.444	1
FaDu_WT	acetaldehyde	clone_1	chr3	37951685	SNV	2.56	A	C	T>G::C_T	20	0.45	1
FaDu_WT	acetaldehyde	clone_1	chr3	43440851	SNV	4.1	T	C	T>C::A_A	8	0.75	1
FaDu_WT	acetaldehyde	clone_1	chr3	54409485	SNV	5.98	C	G	C>G::T_T	10	0.8	1
FaDu_WT	acetaldehyde	clone_1	chr3	54858910	SNV	2.84	A	T	T>A::T_C	15	0.533	1
FaDu_WT	acetaldehyde	clone_1	chr3	56866006	SNV	5.35	A	C	T>G::A_T	18	0.722	1
FaDu_WT	acetaldehyde	clone_1	chr3	62875037	SNV	2.74	C	G	C>G::G_C	8	0.625	1
FaDu_WT	acetaldehyde	clone_1	chr3	65202706	SNV	3.37	C	G	C>G::T_C	8	0.625	1
FaDu_WT	acetaldehyde	clone_1	chr3	65464985	SNV	2.73	T	A	T>A::T_T	9	0.556	0.933
FaDu_WT	acetaldehyde	clone_1	chr3	87978466	SNV	9.53	C	G	C>G::A_A	11	1	1
FaDu_WT	acetaldehyde	clone_1	chr3	90443293	SNV	2.67	G	A	C>T::G_A	8	0.375	1
FaDu_WT	acetaldehyde	clone_1	chr3	94426621	SNV	3.64	G	T	C>A::C_A	58	0.276	0.978
FaDu_WT	acetaldehyde	clone_1	chr3	102524522	SNV	3.59	T	C	T>C::T_C	44	0.295	1
FaDu_WT	acetaldehyde	clone_1	chr3	114989633	SNV	3.22	G	A	C>T::A_A	28	0.286	1
FaDu_WT	acetaldehyde	clone_1	chr3	124983664	SNV	3.26	T	C	T>C::C_C	34	0.412	1
FaDu_WT	acetaldehyde	clone_1	chr3	130291466	SNV	3.05	T	C	T>C::T_T	27	0.333	1
FaDu_WT	acetaldehyde	clone_1	chr3	134284880	SNV	3.13	C	G	C>G::C_A	36	0.278	1
FaDu_WT	acetaldehyde	clone_1	chr3	140528049	SNV	4.09	C	T	C>T::A_C	27	0.37	1
FaDu_WT	acetaldehyde	clone_1	chr3	153684306	SNV	3.43	C	T	C>T::A_T	27	0.333	1
FaDu_WT	acetaldehyde	clone_1	chr3	156955107	SNV	3.05	T	A	T>A::A_T	17	0.353	1
FaDu_WT	acetaldehyde	clone_1	chr3	161185073	SNV	3.14	T	C	T>C::A_A	14	0.357	1
FaDu_WT	acetaldehyde	clone_1	chr3	167075383	SNV	3.39	C	A	C>A::G_T	26	0.308	0.979
FaDu_WT	acetaldehyde	clone_1	chr3	181510026	SNV	2.99	G	T	C>A::C_G	31	0.387	1
FaDu_WT	acetaldehyde	clone_1	chr3	187129377	SNV	5.69	C	G	C>G::T_A	31	0.516	1
FaDu_WT	acetaldehyde	clone_1	chr3	191593097	SNV	2.73	A	G	T>C::A_A	15	0.4	1
FaDu_WT	acetaldehyde	clone_1	chr3	192443964	SNV	5.45	G	A	C>T::C_A	26	0.5	1
FaDu_WT	acetaldehyde	clone_1	chr3	195454795	SNV	3.37	T	G	T>G::A_A	20	0.3	1
FaDu_WT	acetaldehyde	clone_1	chr4	352684	SNV	3.71	A	G	T>C::A_A	24	0.5	1
FaDu_WT	acetaldehyde	clone_1	chr4	5955640	SNV	2.91	C	T	C>T::G_C	33	0.364	1
FaDu_WT	acetaldehyde	clone_1	chr4	21168934	SNV	3.35	T	A	T>A::C_C	22	0.5	1
FaDu_WT	acetaldehyde	clone_1	chr4	21168935	SNV	2.91	C	T	C>T::T_C	22	0.455	1
FaDu_WT	acetaldehyde	clone_1	chr4	30251368	SNV	4.03	T	G	T>G::G_C	12	0.583	1
FaDu_WT	acetaldehyde	clone_1	chr4	35377618	SNV	3.51	T	G	T>G::G_T	9	0.667	1
FaDu_WT	acetaldehyde	clone_1	chr4	51841743	SNV	4.94	C	T	C>T::C_A	15	0.667	1
FaDu_WT	acetaldehyde	clone_1	chr4	65395602	SNV	5.9	A	T	T>A::T_C	16	0.625	1
FaDu_WT	acetaldehyde	clone_1	chr4	71651529	SNV	3.86	G	T	C>A::C_T	15	0.533	1
FaDu_WT	acetaldehyde	clone_1	chr4	95257020	SNV	3.4	C	G	C>G::C_C	17	0.471	1
FaDu_WT	acetaldehyde	clone_1	chr4	96518989	SNV	4.24	C	G	C>G::A_A	12	0.667	1
FaDu_WT	acetaldehyde	clone_1	chr4	104756963	SNV	2.63	C	A	C>A::A_C	11	0.455	1
FaDu_WT	acetaldehyde	clone_1	chr4	112013686	SNV	3.05	A	G	T>C::T_T	10	0.5	1
FaDu_WT	acetaldehyde	clone_1	chr4	112560886	SNV	4.53	A	T	T>A::A_T	8	0.75	1
FaDu_WT	acetaldehyde	clone_1	chr4	119624923	SNV	3.59	T	G	T>G::A_G	13	0.538	1
FaDu_WT	acetaldehyde	clone_1	chr4	139628478	SNV	2.94	T	G	T>G::T_G	22	0.545	1
FaDu_WT	acetaldehyde	clone_1	chr4	147261266	SNV	2.91	T	G	T>G::T_A	12	0.5	1
FaDu_WT	acetaldehyde	clone_1	chr4	152726421	SNV	3.75	G	A	C>T::A_A	15	0.533	1
FaDu_WT	acetaldehyde	clone_1	chr4	162299983	SNV	2.96	A	T	T>A::C_A	14	0.5	1
FaDu_WT	acetaldehyde	clone_1	chr4	172269148	SNV	2.81	G	C	C>G::G_T	12	0.5	1
FaDu_WT	acetaldehyde	clone_1	chr4	179116167	SNV	3.95	T	A	T>A::T_G	9	0.667	1
FaDu_WT	acetaldehyde	clone_1	chr4	182103999	SNV	6.77	A	C	T>G::T_T	15	0.6	1
FaDu_WT	acetaldehyde	clone_1	chr4	182203573	SNV	6.52	G	A	C>T::T_T	20	0.6	1
FaDu_WT	acetaldehyde	clone_1	chr4	188326907	SNV	4.5	C	T	C>T::A_A	12	0.583	1
FaDu_WT	acetaldehyde	clone_1	chr5	63831	SNV	2.94	C	G	C>G::T_C	26	0.346	1
FaDu_WT	acetaldehyde	clone_1	chr5	29590484	SNV	2.87	C	T	C>T::A_A	16	0.438	1
FaDu_WT	acetaldehyde	clone_1	chr5	48322173	SNV	3.13	T	A	T>A::A_G	14	0.214	0.99
FaDu_WT	acetaldehyde	clone_1	chr5	52982102	SNV	3.41	T	C	T>C::C_G	15	0.467	1
FaDu_WT	acetaldehyde	clone_1	chr5	58044353	SNV	3.64	G	C	C>G::C_T	18	0.444	1
FaDu_WT	acetaldehyde	clone_1	chr5	124737988	SNV	4.96	T	C	T>C::C_G	20	0.45	0.98
FaDu_WT	acetaldehyde	clone_1	chr5	127524488	SNV	3.29	A	G	T>C::G_T	17	0.471	1
FaDu_WT	acetaldehyde	clone_1	chr5	146665786	SNV	2.84	C	A	C>A::T_C	16	0.375	1
FaDu_WT	acetaldehyde	clone_1	chr5	178124345	SNV	4.95	G	A	C>T::G_C	62	0.339	1
FaDu_WT	acetaldehyde	clone_1	chr6	12024558	SNV	2.9	A	G	T>C::C_T	18	0.389	1
FaDu_WT	acetaldehyde	clone_1	chr6	31821186	SNV	5.22	T	C	T>C::T_C	42	0.405	1
FaDu_WT	acetaldehyde	clone_1	chr6	35677649	SNV	2.73	C	G	C>G::G_C	28	0.357	1
FaDu_WT	acetaldehyde	clone_1	chr6	40872049	SNV	2.77	A	T	T>A::T_T	24	0.458	1
FaDu_WT	acetaldehyde	clone_1	chr6	45833647	SNV	2.78	T	C	T>C::G_C	23	0.304	1
FaDu_WT	acetaldehyde	clone_1	chr6	56681824	SNV	2.52	G	T	C>A::C_A	19	0.263	0.968
FaDu_WT	acetaldehyde	clone_1	chr6	57612661	SNV	3.2	T	G	T>G::C_A	13	0.462	1
FaDu_WT	acetaldehyde	clone_1	chr6	57799890	SNV	3.15	G	A	C>T::G_T	28	0.393	1
FaDu_WT	acetaldehyde	clone_1	chr6	70673557	SNV	4.56	T	C	T>C::C_T	24	0.375	1
FaDu_WT	acetaldehyde	clone_1	chr6	107343988	SNV	3.53	T	A	T>A::T_A	9	0.444	1
FaDu_WT	acetaldehyde	clone_1	chr6	110274226	SNV	3.45	G	T	C>A::C_A	27	0.37	1
FaDu_WT	acetaldehyde	clone_1	chr6	118973708	SNV	3.78	C	G	C>G::A_A	20	0.4	1
FaDu_WT	acetaldehyde	clone_1	chr6	129971673	SNV	3.38	A	G	T>C::T_T	22	0.318	1
FaDu_WT	acetaldehyde	clone_1	chr6	133275140	SNV	3.57	G	C	C>G::T_C	12	0.417	1
FaDu_WT	acetaldehyde	clone_1	chr6	140751928	SNV	3.18	A	G	T>C::A_A	18	0.333	1
FaDu_WT	acetaldehyde	clone_1	chr6	164204972	SNV	3.42	C	A	C>A::T_A	21	0.333	1
FaDu_WT	acetaldehyde	clone_1	chr7	3311889	SNV	3.98	C	G	C>G::T_T	13	0.462	1
FaDu_WT	acetaldehyde	clone_1	chr7	26455387	SNV	4.12	C	T	C>T::C_C	25	0.28	1
FaDu_WT	acetaldehyde	clone_1	chr7	31887585	SNV	2.87	T	C	T>C::G_C	9	0.333	1
FaDu_WT	acetaldehyde	clone_1	chr7	33677199	SNV	3.71	T	C	T>C::A_T	8	0.625	1
FaDu_WT	acetaldehyde	clone_1	chr7	33677201	SNV	3.28	G	A	C>T::A_A	9	0.556	1
FaDu_WT	acetaldehyde	clone_1	chr7	33677205	SNV	2.93	T	A	T>A::A_T	7	0.571	1
FaDu_WT	acetaldehyde	clone_1	chr7	33677210	SNV	3.37	G	A	C>T::A_T	8	0.625	1
FaDu_WT	acetaldehyde	clone_1	chr7	33779286	SNV	5.93	G	T	C>A::T_T	21	0.476	1
FaDu_WT	acetaldehyde	clone_1	chr7	35133766	SNV	3.4	A	G	T>C::A_A	12	0.417	1
FaDu_WT	acetaldehyde	clone_1	chr7	36934145	SNV	2.59	T	C	T>C::T_G	38	0.211	1
FaDu_WT	acetaldehyde	clone_1	chr7	37687480	SNV	2.54	G	A	C>T::T_A	22	0.227	1
FaDu_WT	acetaldehyde	clone_1	chr7	37998170	SNV	3.13	G	A	C>T::C_T	21	0.286	1
FaDu_WT	acetaldehyde	clone_1	chr7	38413188	SNV	4.01	T	C	T>C::G_T	34	0.353	1
FaDu_WT	acetaldehyde	clone_1	chr7	40752032	SNV	4.29	C	G	C>G::A_A	26	0.385	1
FaDu_WT	acetaldehyde	clone_1	chr7	42642075	SNV	2.89	A	G	T>C::C_A	28	0.321	1
FaDu_WT	acetaldehyde	clone_1	chr7	56211337	SNV	3.37	A	G	T>C::G_T	48	0.333	1
FaDu_WT	acetaldehyde	clone_1	chr7	57981448	SNV	2.66	C	T	C>T::T_T	5	0.6	1
FaDu_WT	acetaldehyde	clone_1	chr7	57981454	SNV	2.66	T	C	T>C::G_C	5	0.6	1
FaDu_WT	acetaldehyde	clone_1	chr7	59643680	SNV	4.2	T	A	T>A::G_C	5	0.6	0.983
FaDu_WT	acetaldehyde	clone_1	chr7	60517768	SNV	3.77	T	C	T>C::C_G	8	0.25	0.999
FaDu_WT	acetaldehyde	clone_1	chr7	60783722	SNV	2.54	A	C	T>G::A_C	9	0.222	0.99
FaDu_WT	acetaldehyde	clone_1	chr7	64252574	SNV	2.62	A	T	T>A::A_G	18	0.333	1
FaDu_WT	acetaldehyde	clone_1	chr7	65880131	SNV	5.72	G	A	C>T::C_T	32	0.438	1
FaDu_WT	acetaldehyde	clone_1	chr7	66902266	SNV	6.05	G	C	C>G::G_A	59	0.339	1
FaDu_WT	acetaldehyde	clone_1	chr7	70664200	SNV	2.54	C	A	C>A::A_C	25	0.32	1
FaDu_WT	acetaldehyde	clone_1	chr7	82210572	SNV	4.5	T	G	T>G::C_G	25	0.4	1
FaDu_WT	acetaldehyde	clone_1	chr7	87481472	SNV	2.69	G	C	C>G::A_C	18	0.278	1
FaDu_WT	acetaldehyde	clone_1	chr7	91230723	SNV	5.11	A	T	T>A::C_G	30	0.367	1
FaDu_WT	acetaldehyde	clone_1	chr7	104464691	SNV	5.01	T	C	T>C::A_G	25	0.44	1
FaDu_WT	acetaldehyde	clone_1	chr7	104720684	SNV	2.75	A	C	T>G::T_T	15	0.333	0.964
FaDu_WT	acetaldehyde	clone_1	chr7	122917365	SNV	4.43	T	C	T>C::C_C	26	0.423	1
FaDu_WT	acetaldehyde	clone_1	chr7	137745397	SNV	3.03	T	C	T>C::T_A	21	0.286	1
FaDu_WT	acetaldehyde	clone_1	chr7	141518416	SNV	4.08	A	C	T>G::T_T	17	0.471	1
FaDu_WT	acetaldehyde	clone_1	chr7	144024868	SNV	3.03	A	C	T>G::T_G	14	0.429	1
FaDu_WT	acetaldehyde	clone_1	chr7	148017258	SNV	2.94	G	A	C>T::A_A	16	0.312	1
FaDu_WT	acetaldehyde	clone_1	chr7	153911112	SNV	3.45	T	C	T>C::G_A	22	0.364	1
FaDu_WT	acetaldehyde	clone_1	chr7	155438144	SNV	5.59	G	A	C>T::T_C	35	0.4	1
FaDu_WT	acetaldehyde	clone_1	chr7	156004843	SNV	5.12	A	T	T>A::G_C	36	0.361	1
FaDu_WT	acetaldehyde	clone_1	chr8	2937445	SNV	4.46	A	C	T>G::T_T	8	0.875	1
FaDu_WT	acetaldehyde	clone_1	chr8	4687982	SNV	2.86	T	A	T>A::C_T	7	0.571	1
FaDu_WT	acetaldehyde	clone_1	chr8	6292290	SNV	5.6	T	C	T>C::A_T	13	0.769	1
FaDu_WT	acetaldehyde	clone_1	chr8	8170252	SNV	3.74	C	A	C>A::C_T	29	0.31	1
FaDu_WT	acetaldehyde	clone_1	chr8	12495411	SNV	3.31	G	T	C>A::C_T	19	0.421	1
FaDu_WT	acetaldehyde	clone_1	chr8	35278291	SNV	4.2	G	T	C>A::A_T	18	0.556	1
FaDu_WT	acetaldehyde	clone_1	chr8	35429955	SNV	3.8	A	G	T>C::T_A	7	0.714	1
FaDu_WT	acetaldehyde	clone_1	chr8	35505801	SNV	2.91	G	T	C>A::G_A	15	0.467	1
FaDu_WT	acetaldehyde	clone_1	chr8	45976656	SNV	2.59	T	G	T>G::T_G	17	0.294	1
FaDu_WT	acetaldehyde	clone_1	chr8	46311724	SNV	3.75	C	T	C>T::G_G	15	0.4	1
FaDu_WT	acetaldehyde	clone_1	chr8	46325072	SNV	3.58	T	C	T>C::A_C	24	0.375	1
FaDu_WT	acetaldehyde	clone_1	chr8	46584295	SNV	3.83	A	G	T>C::G_G	39	0.256	1
FaDu_WT	acetaldehyde	clone_1	chr8	47095507	SNV	2.98	T	A	T>A::G_A	32	0.25	1
FaDu_WT	acetaldehyde	clone_1	chr8	52393226	SNV	3.58	C	A	C>A::T_A	35	0.314	1
FaDu_WT	acetaldehyde	clone_1	chr8	52699098	SNV	5.31	A	C	T>G::T_C	29	0.379	1
FaDu_WT	acetaldehyde	clone_1	chr8	53277555	SNV	3.14	T	C	T>C::A_T	14	0.357	1
FaDu_WT	acetaldehyde	clone_1	chr8	54074423	SNV	5.43	T	A	T>A::T_A	23	0.391	1
FaDu_WT	acetaldehyde	clone_1	chr8	58347463	SNV	3.03	T	G	T>G::A_C	17	0.294	1
FaDu_WT	acetaldehyde	clone_1	chr8	70723791	SNV	3.35	G	T	C>A::A_T	38	0.237	1
FaDu_WT	acetaldehyde	clone_1	chr8	77438007	SNV	4.64	C	A	C>A::G_T	20	0.45	1
FaDu_WT	acetaldehyde	clone_1	chr8	79626161	SNV	4.03	C	G	C>G::T_C	27	0.296	1
FaDu_WT	acetaldehyde	clone_1	chr8	81779753	SNV	5.01	G	C	C>G::C_A	37	0.351	1
FaDu_WT	acetaldehyde	clone_1	chr8	109445729	SNV	3.68	A	G	T>C::T_A	28	0.286	1
FaDu_WT	acetaldehyde	clone_1	chr8	112398084	SNV	2.59	T	C	T>C::T_C	42	0.238	1
FaDu_WT	acetaldehyde	clone_1	chr8	115020698	SNV	3.26	A	G	T>C::A_C	23	0.261	1
FaDu_WT	acetaldehyde	clone_1	chr8	135968509	SNV	2.57	C	A	C>A::G_C	22	0.455	0.95
FaDu_WT	acetaldehyde	clone_1	chr8	136161653	SNV	2.73	C	A	C>A::G_C	23	0.348	1
FaDu_WT	acetaldehyde	clone_1	chr8	137734844	SNV	2.7	G	C	C>G::G_T	12	0.333	1
FaDu_WT	acetaldehyde	clone_1	chr9	19414001	SNV	3.91	T	G	T>G::G_G	22	0.5	1
FaDu_WT	acetaldehyde	clone_1	chr9	42052865	SNV	2.6	T	A	T>A::G_T	11	0.364	1
FaDu_WT	acetaldehyde	clone_1	chr9	67134611	SNV	4.85	A	T	T>A::G_T	10	0.7	1
FaDu_WT	acetaldehyde	clone_1	chr9	71609415	SNV	5.11	C	T	C>T::T_A	11	0.727	1
FaDu_WT	acetaldehyde	clone_1	chr9	73320099	SNV	5.21	G	A	C>T::C_A	10	0.8	1
FaDu_WT	acetaldehyde	clone_1	chr9	81269648	SNV	2.61	C	T	C>T::A_G	16	0.375	1
FaDu_WT	acetaldehyde	clone_1	chr9	84732716	SNV	3.53	C	T	C>T::C_A	19	0.368	1
FaDu_WT	acetaldehyde	clone_1	chr9	90262921	SNV	4.01	T	A	T>A::C_A	12	0.417	1
FaDu_WT	acetaldehyde	clone_1	chr9	94923062	SNV	6.13	T	G	T>G::C_G	20	0.65	1
FaDu_WT	acetaldehyde	clone_1	chr9	99360204	SNV	3.72	A	C	T>G::C_G	25	0.36	1
FaDu_WT	acetaldehyde	clone_1	chr9	106281414	SNV	3.04	A	C	T>G::C_T	5	0.6	1
FaDu_WT	acetaldehyde	clone_1	chr9	108072774	SNV	5.52	T	G	T>G::C_G	17	0.588	1
FaDu_WT	acetaldehyde	clone_1	chr9	118037594	SNV	2.53	G	T	C>A::G_C	7	0.571	1
FaDu_WT	acetaldehyde	clone_1	chr9	118351064	SNV	2.63	C	A	C>A::G_A	12	0.417	1
FaDu_WT	acetaldehyde	clone_1	chr9	118815105	SNV	3.38	G	A	C>T::A_A	13	0.538	1
FaDu_WT	acetaldehyde	clone_1	chr9	119457339	SNV	3.65	A	C	T>G::A_T	13	0.462	1
FaDu_WT	acetaldehyde	clone_1	chr9	120474799	SNV	5.23	T	G	T>G::T_T	17	0.529	1
FaDu_WT	acetaldehyde	clone_1	chr9	131897050	SNV	2.59	T	A	T>A::A_T	43	0.233	1
FaDu_WT	acetaldehyde	clone_1	chr10	12967347	SNV	3.51	A	G	T>C::T_A	7	0.714	1
FaDu_WT	acetaldehyde	clone_1	chr10	21016156	SNV	4.91	A	G	T>C::A_A	12	0.583	1
FaDu_WT	acetaldehyde	clone_1	chr10	25993552	SNV	3.5	T	C	T>C::C_A	11	0.545	1
FaDu_WT	acetaldehyde	clone_1	chr10	40991412	SNV	2.58	T	A	T>A::G_T	6	0.333	1
FaDu_WT	acetaldehyde	clone_1	chr10	54341354	SNV	2.85	G	T	C>A::G_C	23	0.304	1
FaDu_WT	acetaldehyde	clone_1	chr10	61259142	SNV	2.89	C	A	C>A::C_G	10	0.5	1
FaDu_WT	acetaldehyde	clone_1	chr10	65846552	SNV	2.58	T	G	T>G::A_G	14	0.357	1
FaDu_WT	acetaldehyde	clone_1	chr10	75359530	SNV	3.59	A	G	T>C::G_C	54	0.315	1
FaDu_WT	acetaldehyde	clone_1	chr10	79826603	SNV	2.59	G	C	C>G::G_A	51	0.333	0.96
FaDu_WT	acetaldehyde	clone_1	chr10	95493610	SNV	3.89	G	C	C>G::T_C	36	0.333	1
FaDu_WT	acetaldehyde	clone_1	chr10	102569578	SNV	3.47	G	C	C>G::T_A	43	0.372	1
FaDu_WT	acetaldehyde	clone_1	chr10	106950510	SNV	2.61	T	G	T>G::A_T	16	0.375	1
FaDu_WT	acetaldehyde	clone_1	chr10	129232529	SNV	2.99	C	T	C>T::C_C	31	0.419	1
FaDu_WT	acetaldehyde	clone_1	chr10	130799535	SNV	2.95	G	A	C>T::T_A	19	0.368	1
FaDu_WT	acetaldehyde	clone_1	chr11	7138814	SNV	3.17	G	T	C>A::A_G	7	0.714	1
FaDu_WT	acetaldehyde	clone_1	chr11	12157804	SNV	2.57	T	C	T>C::C_G	23	0.348	1
FaDu_WT	acetaldehyde	clone_1	chr11	15503251	SNV	3.56	A	G	T>C::T_A	16	0.5	1
FaDu_WT	acetaldehyde	clone_1	chr11	16716970	SNV	5.53	G	A	C>T::A_C	6	0.833	1
FaDu_WT	acetaldehyde	clone_1	chr11	22193331	SNV	2.71	A	G	T>C::T_C	21	0.286	1
FaDu_WT	acetaldehyde	clone_1	chr11	23540924	SNV	4.15	C	G	C>G::T_T	9	0.667	1
FaDu_WT	acetaldehyde	clone_1	chr11	25713507	SNV	3.12	T	C	T>C::G_A	5	0.6	1
FaDu_WT	acetaldehyde	clone_1	chr11	26816378	SNV	3.65	A	C	T>G::C_C	9	0.556	1
FaDu_WT	acetaldehyde	clone_1	chr11	34350546	SNV	4.08	C	T	C>T::G_A	26	0.308	1
FaDu_WT	acetaldehyde	clone_1	chr11	37620812	SNV	3.65	A	T	T>A::A_T	9	0.556	1
FaDu_WT	acetaldehyde	clone_1	chr11	39432965	SNV	3.74	G	T	C>A::A_A	6	0.667	1
FaDu_WT	acetaldehyde	clone_1	chr11	43294895	SNV	3.28	G	T	C>A::T_A	11	0.455	1
FaDu_WT	acetaldehyde	clone_1	chr11	43573201	SNV	6.43	G	T	C>A::C_T	15	0.667	1
FaDu_WT	acetaldehyde	clone_1	chr11	46581622	SNV	4.67	A	C	T>G::T_T	17	0.529	1
FaDu_WT	acetaldehyde	clone_1	chr11	48514533	SNV	4	A	C	T>G::A_G	15	0.467	1
FaDu_WT	acetaldehyde	clone_1	chr11	62682188	SNV	3.43	T	C	T>C::A_C	19	0.526	1
FaDu_WT	acetaldehyde	clone_1	chr11	65950344	SNV	2.75	G	A	C>T::C_T	52	0.231	1
FaDu_WT	acetaldehyde	clone_1	chr11	67326962	SNV	3.46	T	C	T>C::T_T	30	0.267	1
FaDu_WT	acetaldehyde	clone_1	chr11	91182038	SNV	2.8	T	A	T>A::A_C	10	0.4	1
FaDu_WT	acetaldehyde	clone_1	chr11	91182039	SNV	2.89	C	T	C>T::T_C	10	0.4	1
FaDu_WT	acetaldehyde	clone_1	chr11	96424925	SNV	5.46	A	G	T>C::C_T	14	0.5	1
FaDu_WT	acetaldehyde	clone_1	chr11	96915462	SNV	3.13	C	A	C>A::G_T	8	0.375	1
FaDu_WT	acetaldehyde	clone_1	chr11	114519512	SNV	3.04	G	A	C>T::A_A	33	0.333	1
FaDu_WT	acetaldehyde	clone_1	chr11	114923258	SNV	2.82	G	T	C>A::C_A	21	0.286	1
FaDu_WT	acetaldehyde	clone_1	chr11	116635901	SNV	2.97	T	C	T>C::A_G	39	0.282	1
FaDu_WT	acetaldehyde	clone_1	chr11	124439763	SNV	4.08	T	A	T>A::T_T	19	0.421	1
FaDu_WT	acetaldehyde	clone_1	chr11	126949132	SNV	4.65	T	C	T>C::C_C	15	0.533	1
FaDu_WT	acetaldehyde	clone_1	chr11	131517855	SNV	3.87	C	A	C>A::C_C	23	0.391	1
FaDu_WT	acetaldehyde	clone_1	chr11	132443625	SNV	2.52	C	A	C>A::G_T	28	0.286	1
FaDu_WT	acetaldehyde	clone_1	chr11	133537974	SNV	3.76	G	C	C>G::C_C	23	0.478	1
FaDu_WT	acetaldehyde	clone_1	chr11	134321862	SNV	2.55	T	C	T>C::A_A	26	0.231	1
FaDu_WT	acetaldehyde	clone_1	chr12	4707251	SNV	3.49	C	T	C>T::A_G	18	0.333	1
FaDu_WT	acetaldehyde	clone_1	chr12	34302251	SNV	2.82	G	A	C>T::G_G	68	0.235	0.976
FaDu_WT	acetaldehyde	clone_1	chr12	35119877	SNV	2.67	C	A	C>A::C_C	7	0.286	0.989
FaDu_WT	acetaldehyde	clone_1	chr12	35168616	SNV	3.13	T	G	T>G::G_T	5	0.4	1
FaDu_WT	acetaldehyde	clone_1	chr12	35401704	SNV	2.53	T	C	T>C::A_A	6	0.333	1
FaDu_WT	acetaldehyde	clone_1	chr12	45172568	SNV	2.69	G	A	C>T::C_T	16	0.375	1
FaDu_WT	acetaldehyde	clone_1	chr12	86679186	SNV	5.12	G	C	C>G::A_C	16	0.688	1
FaDu_WT	acetaldehyde	clone_1	chr12	95756235	SNV	3.18	G	A	C>T::G_T	21	0.429	1
FaDu_WT	acetaldehyde	clone_1	chr12	103304588	SNV	4.12	T	C	T>C::C_G	20	0.45	1
FaDu_WT	acetaldehyde	clone_1	chr12	115988470	SNV	2.87	G	A	C>T::G_A	22	0.318	1
FaDu_WT	acetaldehyde	clone_1	chr12	116198356	SNV	3.31	A	T	T>A::A_T	19	0.421	1
FaDu_WT	acetaldehyde	clone_1	chr12	126949587	SNV	3.36	T	A	T>A::A_T	25	0.4	1
FaDu_WT	acetaldehyde	clone_1	chr13	48020333	SNV	3.94	T	G	T>G::A_A	5	1	1
FaDu_WT	acetaldehyde	clone_1	chr13	69790965	SNV	2.53	T	A	T>A::A_T	17	0.353	1
FaDu_WT	acetaldehyde	clone_1	chr13	79204575	SNV	2.67	C	T	C>T::C_A	19	0.421	1
FaDu_WT	acetaldehyde	clone_1	chr13	80535318	SNV	3.49	C	A	C>A::A_T	20	0.5	1
FaDu_WT	acetaldehyde	clone_1	chr13	85700976	SNV	2.94	C	A	C>A::T_T	11	0.455	1
FaDu_WT	acetaldehyde	clone_1	chr13	87379343	SNV	3.05	A	C	T>G::T_C	16	0.375	1
FaDu_WT	acetaldehyde	clone_1	chr13	87640742	SNV	4.93	T	C	T>C::A_G	7	0.857	1
FaDu_WT	acetaldehyde	clone_1	chr13	89171583	SNV	2.62	C	A	C>A::C_T	10	0.5	1
FaDu_WT	acetaldehyde	clone_1	chr13	94316566	SNV	3.49	A	C	T>G::T_T	23	0.348	1
FaDu_WT	acetaldehyde	clone_1	chr13	94425522	SNV	3.06	G	C	C>G::T_C	22	0.409	1
FaDu_WT	acetaldehyde	clone_1	chr13	97035225	SNV	3.1	G	A	C>T::A_A	21	0.333	1
FaDu_WT	acetaldehyde	clone_1	chr13	107710245	SNV	3	C	T	C>T::C_T	18	0.278	0.984
FaDu_WT	acetaldehyde	clone_1	chr13	107825759	SNV	2.97	A	T	T>A::G_C	30	0.4	1
FaDu_WT	acetaldehyde	clone_1	chr13	111058689	SNV	3.62	A	G	T>C::C_T	58	0.414	1
FaDu_WT	acetaldehyde	clone_1	chr14	33024170	SNV	4.12	G	A	C>T::A_A	14	0.714	0.933
FaDu_WT	acetaldehyde	clone_1	chr14	33382105	SNV	3.92	C	A	C>A::G_T	20	0.25	1
FaDu_WT	acetaldehyde	clone_1	chr14	33865691	SNV	6.14	A	G	T>C::T_G	23	0.304	0.991
FaDu_WT	acetaldehyde	clone_1	chr14	36800626	SNV	3.71	T	C	T>C::G_T	16	0.312	1
FaDu_WT	acetaldehyde	clone_1	chr14	45865819	SNV	3.44	A	G	T>C::A_C	16	0.312	1
FaDu_WT	acetaldehyde	clone_1	chr14	47190794	SNV	2.67	C	T	C>T::T_A	15	0.267	1
FaDu_WT	acetaldehyde	clone_1	chr14	58881391	SNV	3.58	T	A	T>A::T_A	27	0.333	1
FaDu_WT	acetaldehyde	clone_1	chr14	68881955	SNV	2.7	T	A	T>A::T_G	17	0.294	1
FaDu_WT	acetaldehyde	clone_1	chr14	70825343	SNV	6.23	C	T	C>T::T_T	30	0.467	1
FaDu_WT	acetaldehyde	clone_1	chr14	70825345	SNV	3.68	T	C	T>C::T_T	33	0.455	0.96
FaDu_WT	acetaldehyde	clone_1	chr14	104617775	SNV	3.26	C	G	C>G::C_C	41	0.293	1
FaDu_WT	acetaldehyde	clone_1	chr14	106317947	SNV	3.43	C	T	C>T::C_A	29	0.276	1
FaDu_WT	acetaldehyde	clone_1	chr15	23062888	SNV	3.8	C	T	C>T::T_A	30	0.367	1
FaDu_WT	acetaldehyde	clone_1	chr15	26895825	SNV	2.54	A	G	T>C::T_T	14	0.5	0.933
FaDu_WT	acetaldehyde	clone_1	chr15	30007064	SNV	2.87	T	C	T>C::C_C	19	0.368	1
FaDu_WT	acetaldehyde	clone_1	chr15	37931869	SNV	2.77	G	A	C>T::C_C	11	0.545	1
FaDu_WT	acetaldehyde	clone_1	chr15	46294057	SNV	2.67	T	C	T>C::T_C	19	0.421	1
FaDu_WT	acetaldehyde	clone_1	chr15	49519107	SNV	4.73	G	C	C>G::G_T	19	0.526	1
FaDu_WT	acetaldehyde	clone_1	chr15	50104868	SNV	3.71	C	T	C>T::A_A	19	0.474	0.947
FaDu_WT	acetaldehyde	clone_1	chr15	70225473	SNV	3.98	G	C	C>G::A_A	31	0.323	1
FaDu_WT	acetaldehyde	clone_1	chr15	70889368	SNV	3.7	A	C	T>G::T_G	28	0.393	0.964
FaDu_WT	acetaldehyde	clone_1	chr16	6163583	SNV	2.79	G	C	C>G::A_A	22	0.273	1
FaDu_WT	acetaldehyde	clone_1	chr16	6163584	SNV	2.93	T	C	T>C::G_T	21	0.286	1
FaDu_WT	acetaldehyde	clone_1	chr16	9768238	SNV	2.65	A	G	T>C::C_T	11	0.364	1
FaDu_WT	acetaldehyde	clone_1	chr16	15842824	SNV	2.71	G	T	C>A::T_A	12	0.417	1
FaDu_WT	acetaldehyde	clone_1	chr16	20643318	SNV	3	G	C	C>G::C_C	37	0.297	1
FaDu_WT	acetaldehyde	clone_1	chr16	23931931	SNV	2.56	A	C	T>G::T_A	19	0.263	1
FaDu_WT	acetaldehyde	clone_1	chr16	25767164	SNV	3.74	G	A	C>T::C_C	27	0.407	1
FaDu_WT	acetaldehyde	clone_1	chr16	26577389	SNV	3.5	A	C	T>G::C_G	24	0.375	1
FaDu_WT	acetaldehyde	clone_1	chr16	32461099	SNV	5.75	T	A	T>A::T_A	53	0.245	1
FaDu_WT	acetaldehyde	clone_1	chr16	32662913	SNV	2.57	A	C	T>G::T_G	10	0.3	1
FaDu_WT	acetaldehyde	clone_1	chr16	34137436	SNV	2.78	A	G	T>C::A_T	19	0.316	1
FaDu_WT	acetaldehyde	clone_1	chr16	50560624	SNV	2.66	G	T	C>A::C_T	25	0.24	1
FaDu_WT	acetaldehyde	clone_1	chr16	52813301	SNV	3.32	G	A	C>T::A_T	25	0.24	1
FaDu_WT	acetaldehyde	clone_1	chr16	59210602	SNV	3.83	T	A	T>A::T_A	23	0.348	1
FaDu_WT	acetaldehyde	clone_1	chr16	72426305	SNV	4.58	A	C	T>G::T_G	33	0.455	1
FaDu_WT	acetaldehyde	clone_1	chr16	73530268	SNV	3.46	C	G	C>G::C_C	25	0.28	1
FaDu_WT	acetaldehyde	clone_1	chr16	75303404	SNV	4.12	T	A	T>A::G_A	28	0.429	1
FaDu_WT	acetaldehyde	clone_1	chr16	75881629	SNV	2.7	C	T	C>T::A_G	24	0.292	1
FaDu_WT	acetaldehyde	clone_1	chr16	87058316	SNV	3.21	C	G	C>G::T_C	65	0.246	1
FaDu_WT	acetaldehyde	clone_1	chr17	3954728	SNV	6.7	C	A	C>A::C_T	62	0.274	0.987
FaDu_WT	acetaldehyde	clone_1	chr17	14729570	SNV	3.03	T	G	T>G::T_G	33	0.242	1
FaDu_WT	acetaldehyde	clone_1	chr17	26658640	SNV	4.32	T	C	T>C::G_A	12	0.583	1
FaDu_WT	acetaldehyde	clone_1	chr17	33027667	SNV	2.52	C	T	C>T::T_A	46	0.217	0.967
FaDu_WT	acetaldehyde	clone_1	chr17	52762269	SNV	3.19	G	T	C>A::C_A	35	0.286	1
FaDu_WT	acetaldehyde	clone_1	chr17	59920971	SNV	6.23	T	C	T>C::T_A	42	0.429	1
FaDu_WT	acetaldehyde	clone_1	chr17	61366520	SNV	6.11	G	T	C>A::T_A	53	0.302	1
FaDu_WT	acetaldehyde	clone_1	chr17	65613362	SNV	4.88	T	C	T>C::T_G	32	0.344	1
FaDu_WT	acetaldehyde	clone_1	chr17	73927052	SNV	5.56	A	G	T>C::T_T	17	0.529	1
FaDu_WT	acetaldehyde	clone_1	chr17	74204921	SNV	4.61	A	G	T>C::A_C	33	0.303	1
FaDu_WT	acetaldehyde	clone_1	chr17	74385640	SNV	5.04	C	T	C>T::A_C	35	0.457	1
FaDu_WT	acetaldehyde	clone_1	chr17	75546746	SNV	5.98	T	C	T>C::G_C	6	1	1
FaDu_WT	acetaldehyde	clone_1	chr17	80025579	SNV	7.5	G	C	C>G::G_T	92	0.304	1
FaDu_WT	acetaldehyde	clone_1	chr17	80025582	SNV	6.76	G	C	C>G::G_G	91	0.286	1
FaDu_WT	acetaldehyde	clone_1	chr17	82760383	SNV	4.51	T	C	T>C::A_G	28	0.321	1
FaDu_WT	acetaldehyde	clone_1	chr18	9828654	SNV	2.69	T	G	T>G::C_T	18	0.333	1
FaDu_WT	acetaldehyde	clone_1	chr18	22728521	SNV	5.59	T	C	T>C::C_T	27	0.37	1
FaDu_WT	acetaldehyde	clone_1	chr18	76322637	SNV	4.77	A	G	T>C::A_C	19	0.737	1
FaDu_WT	acetaldehyde	clone_1	chr19	587681	SNV	8.04	T	G	T>G::T_G	19	0.947	1
FaDu_WT	acetaldehyde	clone_1	chr19	6666789	SNV	7.06	T	C	T>C::C_T	33	0.485	1
FaDu_WT	acetaldehyde	clone_1	chr19	20541590	SNV	3.32	T	C	T>C::C_A	14	0.571	0.952
FaDu_WT	acetaldehyde	clone_1	chr19	25235737	SNV	2.57	G	T	C>A::A_C	9	0.333	0.984
FaDu_WT	acetaldehyde	clone_1	chr19	32032942	SNV	3.81	C	G	C>G::T_T	17	0.412	1
FaDu_WT	acetaldehyde	clone_1	chr19	36418258	SNV	3.02	A	G	T>C::G_T	50	0.3	1
FaDu_WT	acetaldehyde	clone_1	chr19	42590994	SNV	5.13	T	C	T>C::A_C	12	0.583	1
FaDu_WT	acetaldehyde	clone_1	chr19	42821220	SNV	8.87	T	A	T>A::A_G	13	0.846	1
FaDu_WT	acetaldehyde	clone_1	chr19	43840615	SNV	9.77	G	C	C>G::G_T	21	0.714	1
FaDu_WT	acetaldehyde	clone_1	chr19	49971860	SNV	4.4	G	T	C>A::T_C	68	0.368	1
FaDu_WT	acetaldehyde	clone_1	chr19	50059731	SNV	5.85	G	A	C>T::A_G	37	0.459	1
FaDu_WT	acetaldehyde	clone_1	chr19	54713503	SNV	4.41	G	A	C>T::T_A	27	0.37	1
FaDu_WT	acetaldehyde	clone_1	chr19	56348842	SNV	3.75	A	G	T>C::C_T	24	0.292	1
FaDu_WT	acetaldehyde	clone_1	chr19	56905356	SNV	3.51	T	G	T>G::C_G	16	0.438	1
FaDu_WT	acetaldehyde	clone_1	chr20	16104792	SNV	3.7	A	G	T>C::G_T	12	0.5	1
FaDu_WT	acetaldehyde	clone_1	chr20	16490180	SNV	5.92	C	T	C>T::T_A	27	0.481	1
FaDu_WT	acetaldehyde	clone_1	chr20	19942118	SNV	3.28	A	G	T>C::T_T	13	0.385	1
FaDu_WT	acetaldehyde	clone_1	chr20	29833925	SNV	3.53	T	A	T>A::C_G	20	0.4	1
FaDu_WT	acetaldehyde	clone_1	chr20	32737379	SNV	2.51	A	G	T>C::C_T	23	0.522	1
FaDu_WT	acetaldehyde	clone_1	chr20	32798461	SNV	5.03	T	C	T>C::G_G	80	0.275	1
FaDu_WT	acetaldehyde	clone_1	chr20	35552999	SNV	2.8	C	G	C>G::G_C	26	0.346	1
FaDu_WT	acetaldehyde	clone_1	chr20	60846134	SNV	2.78	A	C	T>G::T_C	49	0.245	1
FaDu_WT	acetaldehyde	clone_1	chr20	63430329	SNV	3.72	G	T	C>A::C_A	66	0.212	1
FaDu_WT	acetaldehyde	clone_1	chr21	46233084	SNV	2.86	G	C	C>G::C_T	40	0.3	1
FaDu_WT	acetaldehyde	clone_1	chr22	11310851	SNV	4.47	C	G	C>G::T_G	45	0.222	1
FaDu_WT	acetaldehyde	clone_1	chr22	20275798	SNV	3.92	A	G	T>C::A_A	26	0.423	1
FaDu_WT	acetaldehyde	clone_1	chr22	24927008	SNV	4	T	G	T>G::T_G	20	0.4	1
FaDu_WT	acetaldehyde	clone_1	chr22	40250164	SNV	3	A	G	T>C::G_T	51	0.294	1
FaDu_WT	acetaldehyde	clone_1	chrX	7180702	SNV	5.61	G	C	C>G::A_A	8	1	1
FaDu_WT	acetaldehyde	clone_1	chrX	16695870	SNV	2.84	A	G	T>C::C_T	17	0.412	1
FaDu_WT	acetaldehyde	clone_1	chrX	19198092	SNV	3.29	A	C	T>G::A_A	10	0.7	1
FaDu_WT	acetaldehyde	clone_1	chrX	37040025	SNV	2.7	C	G	C>G::T_C	20	0.7	1
FaDu_WT	acetaldehyde	clone_1	chrX	40431652	SNV	7.95	T	A	T>A::A_G	21	1	1
FaDu_WT	acetaldehyde	clone_1	chrX	51383922	SNV	3.94	A	G	T>C::C_G	5	1	1
FaDu_WT	acetaldehyde	clone_1	chrX	68119633	SNV	5	G	T	C>A::T_C	7	1	1
FaDu_WT	acetaldehyde	clone_1	chrX	85097578	SNV	3.54	G	T	C>A::A_T	6	1	1
FaDu_WT	acetaldehyde	clone_1	chrX	85526513	SNV	4.59	C	T	C>T::G_T	10	1	1
FaDu_WT	acetaldehyde	clone_1	chrX	99690189	SNV	3.2	T	C	T>C::G_G	7	1	1
FaDu_WT	acetaldehyde	clone_1	chrX	108681360	SNV	3.3	C	G	C>G::C_T	10	1	1
FaDu_WT	acetaldehyde	clone_1	chrX	111065801	SNV	3	G	C	C>G::G_A	8	1	1
FaDu_WT	acetaldehyde	clone_1	chrX	125213898	SNV	3.61	T	G	T>G::T_T	10	0.7	1
FaDu_WT	acetaldehyde	clone_1	chrX	127359628	SNV	4.35	T	G	T>G::C_T	24	0.417	0.966
FaDu_WT	acetaldehyde	clone_1	chrX	127662249	SNV	3.12	T	G	T>G::G_T	19	0.316	0.97
FaDu_WT	acetaldehyde	clone_1	chrX	131470121	SNV	2.64	T	G	T>G::T_T	11	0.545	1
FaDu_WT	acetaldehyde	clone_1	chrX	147325015	SNV	3.6	G	C	C>G::T_T	5	1	1
FaDu_WT	acetaldehyde	clone_2	chr1	5526963	SNV	4.41	C	A	C>A::A_A	22	0.455	1
FaDu_WT	acetaldehyde	clone_2	chr1	7968163	SNV	4.15	C	T	C>T::G_C	18	0.667	1
FaDu_WT	acetaldehyde	clone_2	chr1	20418959	SNV	2.53	A	T	T>A::A_A	20	0.4	1
FaDu_WT	acetaldehyde	clone_2	chr1	20724562	SNV	4.85	G	T	C>A::G_A	40	0.4	1
FaDu_WT	acetaldehyde	clone_2	chr1	22294312	SNV	4.02	T	C	T>C::A_G	30	0.4	1
FaDu_WT	acetaldehyde	clone_2	chr1	23889134	SNV	3.03	G	T	C>A::C_A	19	0.368	1
FaDu_WT	acetaldehyde	clone_2	chr1	24219291	SNV	3.05	T	C	T>C::T_T	10	0.6	0.952
FaDu_WT	acetaldehyde	clone_2	chr1	24498816	SNV	5.64	T	C	T>C::A_G	19	0.632	0.958
FaDu_WT	acetaldehyde	clone_2	chr1	47418262	SNV	3.05	T	A	T>A::A_A	31	0.355	1
FaDu_WT	acetaldehyde	clone_2	chr1	58399407	SNV	3.89	A	G	T>C::C_A	39	0.436	1
FaDu_WT	acetaldehyde	clone_2	chr1	58702887	SNV	3.22	G	A	C>T::T_A	31	0.258	0.973
FaDu_WT	acetaldehyde	clone_2	chr1	63434512	SNV	3.23	T	C	T>C::G_C	26	0.423	1
FaDu_WT	acetaldehyde	clone_2	chr1	64257325	SNV	2.66	A	G	T>C::C_G	23	0.261	1
FaDu_WT	acetaldehyde	clone_2	chr1	98508810	SNV	3.17	A	G	T>C::G_A	18	0.5	1
FaDu_WT	acetaldehyde	clone_2	chr1	143243195	SNV	2.53	C	G	C>G::T_G	10	0.4	0.957
FaDu_WT	acetaldehyde	clone_2	chr1	144939693	SNV	3.11	T	C	T>C::T_T	29	0.379	1
FaDu_WT	acetaldehyde	clone_2	chr1	144939786	SNV	3.5	C	T	C>T::G_A	25	0.4	1
FaDu_WT	acetaldehyde	clone_2	chr1	150401064	SNV	3.43	T	C	T>C::C_A	36	0.306	1
FaDu_WT	acetaldehyde	clone_2	chr1	153841427	SNV	2.99	C	A	C>A::A_A	32	0.219	1
FaDu_WT	acetaldehyde	clone_2	chr1	154205150	SNV	3.65	C	G	C>G::G_T	43	0.302	1
FaDu_WT	acetaldehyde	clone_2	chr1	158720991	SNV	2.87	T	C	T>C::T_C	11	0.455	1
FaDu_WT	acetaldehyde	clone_2	chr1	164772305	SNV	2.96	C	T	C>T::C_T	21	0.333	1
FaDu_WT	acetaldehyde	clone_2	chr1	174387029	SNV	4.08	C	T	C>T::A_T	17	0.412	1
FaDu_WT	acetaldehyde	clone_2	chr1	176547667	SNV	6.1	T	G	T>G::C_G	19	0.579	1
FaDu_WT	acetaldehyde	clone_2	chr1	179095023	SNV	6.3	C	A	C>A::T_C	42	0.429	1
FaDu_WT	acetaldehyde	clone_2	chr1	183970215	SNV	4.25	G	A	C>T::T_C	23	0.435	1
FaDu_WT	acetaldehyde	clone_2	chr1	191793686	SNV	5.63	C	G	C>G::A_A	19	0.526	1
FaDu_WT	acetaldehyde	clone_2	chr1	192270594	SNV	3.18	A	G	T>C::C_G	19	0.368	1
FaDu_WT	acetaldehyde	clone_2	chr1	192951386	SNV	2.87	T	A	T>A::T_C	31	0.29	1
FaDu_WT	acetaldehyde	clone_2	chr1	193105102	SNV	12.8	C	T	C>T::C_A	15	1	1
FaDu_WT	acetaldehyde	clone_2	chr1	208907190	SNV	3.79	G	T	C>A::C_T	23	0.391	1
FaDu_WT	acetaldehyde	clone_2	chr1	210418797	SNV	2.58	C	G	C>G::G_T	24	0.25	1
FaDu_WT	acetaldehyde	clone_2	chr1	210650977	SNV	3.71	A	C	T>G::A_T	21	0.333	1
FaDu_WT	acetaldehyde	clone_2	chr1	210809239	SNV	3.25	T	G	T>G::T_C	16	0.375	1
FaDu_WT	acetaldehyde	clone_2	chr1	215054300	SNV	5.84	G	A	C>T::A_T	31	0.516	1
FaDu_WT	acetaldehyde	clone_2	chr1	215579377	SNV	3.54	T	C	T>C::T_A	21	0.333	1
FaDu_WT	acetaldehyde	clone_2	chr1	222920480	SNV	4.17	T	C	T>C::T_T	16	0.5	1
FaDu_WT	acetaldehyde	clone_2	chr1	225211498	SNV	3.83	A	G	T>C::A_A	26	0.346	1
FaDu_WT	acetaldehyde	clone_2	chr1	232602601	SNV	3.16	C	T	C>T::A_T	35	0.229	1
FaDu_WT	acetaldehyde	clone_2	chr1	237037285	SNV	3.21	T	G	T>G::T_A	22	0.364	1
FaDu_WT	acetaldehyde	clone_2	chr1	240635720	SNV	3.78	T	G	T>G::G_T	30	0.3	1
FaDu_WT	acetaldehyde	clone_2	chr1	241828416	SNV	2.88	T	C	T>C::T_A	29	0.31	1
FaDu_WT	acetaldehyde	clone_2	chr1	242647886	SNV	2.79	G	T	C>A::A_T	26	0.269	1
FaDu_WT	acetaldehyde	clone_2	chr1	242855228	SNV	3.36	T	A	T>A::T_T	29	0.241	1
FaDu_WT	acetaldehyde	clone_2	chr1	243007463	SNV	2.76	G	T	C>A::C_T	20	0.35	1
FaDu_WT	acetaldehyde	clone_2	chr1	243626299	SNV	3.54	T	G	T>G::T_A	27	0.296	1
FaDu_WT	acetaldehyde	clone_2	chr1	244570460	SNV	3.26	A	G	T>C::G_T	29	0.345	1
FaDu_WT	acetaldehyde	clone_2	chr2	1730517	SNV	5.34	G	A	C>T::G_T	22	0.409	1
FaDu_WT	acetaldehyde	clone_2	chr2	2686989	SNV	6.4	G	A	C>T::A_A	20	0.6	1
FaDu_WT	acetaldehyde	clone_2	chr2	2741217	SNV	4.43	C	T	C>T::G_A	17	0.412	1
FaDu_WT	acetaldehyde	clone_2	chr2	4189105	SNV	3.73	C	A	C>A::G_T	13	0.385	1
FaDu_WT	acetaldehyde	clone_2	chr2	5802076	SNV	8.95	T	A	T>A::T_C	13	0.769	1
FaDu_WT	acetaldehyde	clone_2	chr2	6652028	SNV	6.76	A	G	T>C::C_C	12	0.667	1
FaDu_WT	acetaldehyde	clone_2	chr2	6957822	SNV	7.44	C	A	C>A::A_C	16	0.688	1
FaDu_WT	acetaldehyde	clone_2	chr2	6977774	SNV	7.29	T	A	T>A::A_A	15	0.733	1
FaDu_WT	acetaldehyde	clone_2	chr2	16756872	SNV	4.43	C	T	C>T::C_T	17	0.412	1
FaDu_WT	acetaldehyde	clone_2	chr2	30071541	SNV	6.33	C	A	C>A::A_A	15	0.6	1
FaDu_WT	acetaldehyde	clone_2	chr2	30674909	SNV	8.2	A	G	T>C::G_A	16	0.688	1
FaDu_WT	acetaldehyde	clone_2	chr2	31056167	SNV	4.22	T	C	T>C::C_G	24	0.292	1
FaDu_WT	acetaldehyde	clone_2	chr2	40190338	SNV	5.57	T	C	T>C::C_G	10	0.7	1
FaDu_WT	acetaldehyde	clone_2	chr2	40567077	SNV	4.13	A	T	T>A::T_T	12	0.583	1
FaDu_WT	acetaldehyde	clone_2	chr2	44431426	SNV	7.46	G	T	C>A::G_T	15	0.667	1
FaDu_WT	acetaldehyde	clone_2	chr2	45101288	SNV	4.27	A	G	T>C::A_T	13	0.462	1
FaDu_WT	acetaldehyde	clone_2	chr2	47026652	SNV	3.75	C	A	C>A::G_T	20	0.3	1
FaDu_WT	acetaldehyde	clone_2	chr2	47206102	SNV	4.64	A	G	T>C::A_C	32	0.375	1
FaDu_WT	acetaldehyde	clone_2	chr2	49147767	SNV	4	C	A	C>A::C_T	11	0.545	1
FaDu_WT	acetaldehyde	clone_2	chr2	50186111	SNV	4.81	C	A	C>A::G_A	15	0.6	1
FaDu_WT	acetaldehyde	clone_2	chr2	51354334	SNV	2.74	A	C	T>G::A_A	22	0.364	1
FaDu_WT	acetaldehyde	clone_2	chr2	55405296	SNV	6.24	T	C	T>C::C_T	31	0.419	1
FaDu_WT	acetaldehyde	clone_2	chr2	56259086	SNV	3.6	T	G	T>G::C_G	22	0.318	1
FaDu_WT	acetaldehyde	clone_2	chr2	56570911	SNV	3.67	C	G	C>G::C_T	7	0.571	1
FaDu_WT	acetaldehyde	clone_2	chr2	57677671	SNV	2.61	A	T	T>A::T_C	20	0.25	1
FaDu_WT	acetaldehyde	clone_2	chr2	57820439	SNV	3.28	A	G	T>C::T_G	20	0.35	1
FaDu_WT	acetaldehyde	clone_2	chr2	64518460	SNV	3.84	A	C	T>G::T_A	45	0.289	1
FaDu_WT	acetaldehyde	clone_2	chr2	66073931	SNV	5.31	A	C	T>G::T_C	18	0.444	1
FaDu_WT	acetaldehyde	clone_2	chr2	67615614	SNV	3.95	C	G	C>G::A_A	17	0.412	1
FaDu_WT	acetaldehyde	clone_2	chr2	68076535	SNV	2.6	C	A	C>A::T_T	18	0.278	1
FaDu_WT	acetaldehyde	clone_2	chr2	73629452	SNV	4.91	A	C	T>G::T_A	20	0.35	1
FaDu_WT	acetaldehyde	clone_2	chr2	79884097	SNV	4.71	G	A	C>T::A_A	23	0.435	1
FaDu_WT	acetaldehyde	clone_2	chr2	80168279	SNV	6.09	G	C	C>G::A_T	26	0.462	1
FaDu_WT	acetaldehyde	clone_2	chr2	81904909	SNV	3.82	C	G	C>G::A_C	11	0.455	1
FaDu_WT	acetaldehyde	clone_2	chr2	82038209	SNV	3.88	C	G	C>G::C_C	10	0.5	1
FaDu_WT	acetaldehyde	clone_2	chr2	85987034	SNV	5.42	A	T	T>A::T_T	26	0.423	0.98
FaDu_WT	acetaldehyde	clone_2	chr2	86095369	SNV	4.01	G	T	C>A::G_C	41	0.268	1
FaDu_WT	acetaldehyde	clone_2	chr2	86095370	SNV	4.14	C	G	C>G::G_T	47	0.277	1
FaDu_WT	acetaldehyde	clone_2	chr2	96071720	SNV	2.89	T	C	T>C::A_G	27	0.296	0.974
FaDu_WT	acetaldehyde	clone_2	chr2	115824176	SNV	4.61	A	T	T>A::T_A	16	0.5	1
FaDu_WT	acetaldehyde	clone_2	chr2	116908367	SNV	5	A	G	T>C::A_G	11	0.818	1
FaDu_WT	acetaldehyde	clone_2	chr2	126884646	SNV	4.36	C	T	C>T::T_G	27	0.407	1
FaDu_WT	acetaldehyde	clone_2	chr2	133951401	SNV	3.69	C	T	C>T::C_C	14	0.5	1
FaDu_WT	acetaldehyde	clone_2	chr2	134644231	SNV	2.69	G	T	C>A::T_T	14	0.429	1
FaDu_WT	acetaldehyde	clone_2	chr2	134652838	SNV	2.7	T	C	T>C::C_G	14	0.357	1
FaDu_WT	acetaldehyde	clone_2	chr2	163270797	SNV	2.53	T	G	T>G::T_A	7	0.571	1
FaDu_WT	acetaldehyde	clone_2	chr2	167945503	SNV	4.67	A	G	T>C::T_A	12	0.583	0.966
FaDu_WT	acetaldehyde	clone_2	chr2	180998445	SNV	4.19	G	C	C>G::C_A	15	0.6	1
FaDu_WT	acetaldehyde	clone_2	chr2	201889040	SNV	7.63	T	A	T>A::C_A	17	0.706	1
FaDu_WT	acetaldehyde	clone_2	chr2	213205085	SNV	5.27	A	G	T>C::A_A	25	0.56	1
FaDu_WT	acetaldehyde	clone_2	chr2	217462061	SNV	4.17	T	C	T>C::C_T	24	0.542	1
FaDu_WT	acetaldehyde	clone_2	chr2	233132780	SNV	3.29	G	T	C>A::A_A	34	0.412	1
FaDu_WT	acetaldehyde	clone_2	chr2	235743037	SNV	2.6	C	T	C>T::A_G	33	0.333	1
FaDu_WT	acetaldehyde	clone_2	chr3	2674786	SNV	4.17	A	C	T>G::T_T	26	0.462	0.958
FaDu_WT	acetaldehyde	clone_2	chr3	2696497	SNV	2.89	C	T	C>T::T_A	28	0.321	1
FaDu_WT	acetaldehyde	clone_2	chr3	6794106	SNV	3.31	C	A	C>A::A_T	23	0.478	1
FaDu_WT	acetaldehyde	clone_2	chr3	6969163	SNV	2.71	G	C	C>G::A_A	12	0.417	1
FaDu_WT	acetaldehyde	clone_2	chr3	16201391	SNV	3.66	C	G	C>G::C_A	19	0.474	1
FaDu_WT	acetaldehyde	clone_2	chr3	19754583	SNV	3.05	A	G	T>C::A_T	29	0.448	1
FaDu_WT	acetaldehyde	clone_2	chr3	20038891	SNV	2.8	C	G	C>G::G_C	41	0.366	1
FaDu_WT	acetaldehyde	clone_2	chr3	28528249	SNV	2.87	G	A	C>T::T_A	17	0.471	1
FaDu_WT	acetaldehyde	clone_2	chr3	31029433	SNV	2.66	T	G	T>G::C_T	17	0.529	1
FaDu_WT	acetaldehyde	clone_2	chr3	56705321	SNV	3.85	A	G	T>C::A_T	20	0.4	1
FaDu_WT	acetaldehyde	clone_2	chr3	57975550	SNV	3.21	A	G	T>C::A_G	17	0.529	1
FaDu_WT	acetaldehyde	clone_2	chr3	59716031	SNV	3.51	G	T	C>A::T_A	16	0.438	1
FaDu_WT	acetaldehyde	clone_2	chr3	59716032	SNV	3.7	A	G	T>C::C_C	17	0.471	1
FaDu_WT	acetaldehyde	clone_2	chr3	61527433	SNV	5.16	G	T	C>A::A_G	19	0.632	0.963
FaDu_WT	acetaldehyde	clone_2	chr3	75684776	SNV	4.66	A	C	T>G::G_G	34	0.294	1
FaDu_WT	acetaldehyde	clone_2	chr3	76670722	SNV	4.72	A	G	T>C::A_A	5	1	1
FaDu_WT	acetaldehyde	clone_2	chr3	77828176	SNV	4.93	G	C	C>G::C_T	5	1	1
FaDu_WT	acetaldehyde	clone_2	chr3	78166761	SNV	4.23	T	G	T>G::T_T	5	1	1
FaDu_WT	acetaldehyde	clone_2	chr3	78981370	SNV	5.04	A	C	T>G::T_T	6	1	1
FaDu_WT	acetaldehyde	clone_2	chr3	82011404	SNV	4.23	A	C	T>G::G_G	5	1	1
FaDu_WT	acetaldehyde	clone_2	chr3	84623043	SNV	6.37	C	T	C>T::C_A	7	1	1
FaDu_WT	acetaldehyde	clone_2	chr3	93259315	SNV	2.58	A	T	T>A::A_C	5	0.4	1
FaDu_WT	acetaldehyde	clone_2	chr3	93259319	SNV	2.56	C	T	C>T::T_T	5	0.4	1
FaDu_WT	acetaldehyde	clone_2	chr3	104412841	SNV	5.23	G	T	C>A::T_T	28	0.464	1
FaDu_WT	acetaldehyde	clone_2	chr3	107524248	SNV	4.77	C	T	C>T::T_C	44	0.364	1
FaDu_WT	acetaldehyde	clone_2	chr3	121152740	SNV	4.09	G	T	C>A::C_T	19	0.474	1
FaDu_WT	acetaldehyde	clone_2	chr3	126585033	SNV	4.5	C	G	C>G::T_T	22	0.455	1
FaDu_WT	acetaldehyde	clone_2	chr3	131189746	SNV	3.92	C	T	C>T::G_A	15	0.467	1
FaDu_WT	acetaldehyde	clone_2	chr3	131513839	SNV	3.49	C	T	C>T::A_C	16	0.375	1
FaDu_WT	acetaldehyde	clone_2	chr3	132217147	SNV	2.69	T	C	T>C::A_T	16	0.375	1
FaDu_WT	acetaldehyde	clone_2	chr3	132217149	SNV	2.87	A	G	T>C::C_A	19	0.368	1
FaDu_WT	acetaldehyde	clone_2	chr3	132307274	SNV	3.41	G	C	C>G::C_A	20	0.35	1
FaDu_WT	acetaldehyde	clone_2	chr3	135253861	SNV	4.5	C	T	C>T::C_A	25	0.4	1
FaDu_WT	acetaldehyde	clone_2	chr3	135926494	SNV	3.32	T	C	T>C::G_C	15	0.467	1
FaDu_WT	acetaldehyde	clone_2	chr3	136715619	SNV	2.78	A	G	T>C::T_G	23	0.304	1
FaDu_WT	acetaldehyde	clone_2	chr3	137195851	SNV	3.98	T	A	T>A::A_T	26	0.346	1
FaDu_WT	acetaldehyde	clone_2	chr3	137837877	SNV	2.89	G	A	C>T::A_A	29	0.31	1
FaDu_WT	acetaldehyde	clone_2	chr3	140460392	SNV	2.68	G	T	C>A::C_A	20	0.3	1
FaDu_WT	acetaldehyde	clone_2	chr3	143978606	SNV	5.77	A	C	T>G::A_A	9	1	1
FaDu_WT	acetaldehyde	clone_2	chr3	147269789	SNV	3.93	T	C	T>C::C_G	11	0.545	1
FaDu_WT	acetaldehyde	clone_2	chr3	147998918	SNV	3.11	T	C	T>C::G_T	14	0.429	1
FaDu_WT	acetaldehyde	clone_2	chr3	149452812	SNV	5.89	A	C	T>G::C_G	26	0.5	1
FaDu_WT	acetaldehyde	clone_2	chr3	153689571	SNV	3.84	C	A	C>A::T_T	24	0.333	1
FaDu_WT	acetaldehyde	clone_2	chr3	154620122	SNV	3.5	C	G	C>G::G_C	23	0.304	1
FaDu_WT	acetaldehyde	clone_2	chr3	171008710	SNV	3.18	G	C	C>G::A_T	17	0.353	1
FaDu_WT	acetaldehyde	clone_2	chr3	172036593	SNV	3.48	G	C	C>G::T_A	27	0.296	1
FaDu_WT	acetaldehyde	clone_2	chr3	172849908	SNV	2.54	A	T	T>A::A_A	17	0.294	1
FaDu_WT	acetaldehyde	clone_2	chr3	177082278	SNV	3.99	A	G	T>C::A_T	18	0.444	1
FaDu_WT	acetaldehyde	clone_2	chr3	181666400	SNV	4.87	G	A	C>T::A_G	28	0.429	1
FaDu_WT	acetaldehyde	clone_2	chr3	184959552	SNV	5.35	A	T	T>A::T_T	15	0.6	1
FaDu_WT	acetaldehyde	clone_2	chr3	190803353	SNV	4.63	G	A	C>T::A_A	10	0.6	1
FaDu_WT	acetaldehyde	clone_2	chr3	193289457	SNV	3.77	T	C	T>C::A_G	12	0.417	1
FaDu_WT	acetaldehyde	clone_2	chr3	196835997	SNV	3.78	T	C	T>C::T_T	18	0.333	1
FaDu_WT	acetaldehyde	clone_2	chr3	198091513	SNV	3.59	C	T	C>T::A_A	8	0.5	1
FaDu_WT	acetaldehyde	clone_2	chr4	6452777	SNV	7.52	C	T	C>T::A_C	33	0.545	1
FaDu_WT	acetaldehyde	clone_2	chr4	7457122	SNV	5.26	C	T	C>T::A_A	25	0.52	1
FaDu_WT	acetaldehyde	clone_2	chr4	12718560	SNV	4.41	A	T	T>A::T_A	11	0.636	1
FaDu_WT	acetaldehyde	clone_2	chr4	18504148	SNV	2.66	C	A	C>A::T_C	5	0.6	1
FaDu_WT	acetaldehyde	clone_2	chr4	18841756	SNV	4.66	T	A	T>A::G_C	16	0.625	1
FaDu_WT	acetaldehyde	clone_2	chr4	21660240	SNV	3.21	A	G	T>C::T_A	17	0.529	1
FaDu_WT	acetaldehyde	clone_2	chr4	21850066	SNV	2.61	G	T	C>A::A_T	19	0.421	1
FaDu_WT	acetaldehyde	clone_2	chr4	23708419	SNV	3.02	G	C	C>G::C_T	15	0.467	1
FaDu_WT	acetaldehyde	clone_2	chr4	24140781	SNV	4.43	C	G	C>G::C_C	11	0.727	1
FaDu_WT	acetaldehyde	clone_2	chr4	25934984	SNV	3.53	C	A	C>A::C_A	19	0.526	1
FaDu_WT	acetaldehyde	clone_2	chr4	28039227	SNV	3.11	C	G	C>G::T_C	9	0.556	1
FaDu_WT	acetaldehyde	clone_2	chr4	33289065	SNV	4.22	G	C	C>G::A_C	8	0.75	1
FaDu_WT	acetaldehyde	clone_2	chr4	41082578	SNV	2.54	T	C	T>C::T_T	14	0.5	1
FaDu_WT	acetaldehyde	clone_2	chr4	44092532	SNV	2.63	A	G	T>C::C_T	18	0.444	1
FaDu_WT	acetaldehyde	clone_2	chr4	46361427	SNV	2.6	T	G	T>G::G_G	22	0.364	1
FaDu_WT	acetaldehyde	clone_2	chr4	47294858	SNV	2.96	C	T	C>T::A_A	33	0.364	1
FaDu_WT	acetaldehyde	clone_2	chr4	59893123	SNV	3.5	A	G	T>C::C_T	14	0.5	1
FaDu_WT	acetaldehyde	clone_2	chr4	67054883	SNV	3.28	A	G	T>C::T_A	8	0.625	1
FaDu_WT	acetaldehyde	clone_2	chr4	69718676	SNV	3.86	T	A	T>A::T_C	11	0.636	1
FaDu_WT	acetaldehyde	clone_2	chr4	74437690	SNV	4.43	G	C	C>G::A_T	20	0.5	1
FaDu_WT	acetaldehyde	clone_2	chr4	83983474	SNV	3.45	G	T	C>A::G_T	15	0.667	0.938
FaDu_WT	acetaldehyde	clone_2	chr4	91178089	SNV	3.97	A	C	T>G::C_G	14	0.571	1
[truncated: 17,326 more rows]

## Sheet: indel
Short insertions and deletions detected by IsoMut in the isogenic subclones in four different cell lines.
cell line	treatment	clone	chr	pos	type	score	ref	mut	cov	mut_freq	cleanliness
FaDu_WT	mock	clone_1	chr17	50534063	DEL	6.2	CTTCCTTTCCTCCTCCCTTCTCTGCGCTTGGGCAGGCTT	-	33	0.424	1
FaDu_WT	mock	clone_1	chr11	10294252	DEL	2.44	CCGCCCCCACCCGCGCTGGCTCGG	-	20	0.25	1
FaDu_WT	mock	clone_1	chr8	142926447	DEL	4.01	GCCCAGCCCGTCGTCCTCCACCCAGCCTGTCATCCTCT	-	22	0.318	1
FaDu_WT	mock	clone_1	chr4	133147657	DEL	3.29	CTA	-	17	0.471	1
FaDu_WT	mock	clone_1	chr7	154175997	DEL	2.52	T	-	23	0.348	0.947
FaDu_WT	mock	clone_1	chr7	96935543	DEL	2.45	TGCCAG	-	19	0.316	1
FaDu_WT	mock	clone_1	chr16	24607815	DEL	2.8	A	-	37	0.243	1
FaDu_WT	mock	clone_1	chr2	95701654	DEL	6.78	TA	-	18	0.611	1
FaDu_WT	mock	clone_1	chr3	197132961	DEL	4.14	CTGAAATACACATTAAATAGCTGTGGTATACTT	-	23	0.348	1
FaDu_WT	mock	clone_1	chr4	121184688	DEL	2.79	A	-	15	0.6	1
FaDu_WT	mock	clone_1	chr10	122990161	DEL	3.96	T	-	23	0.348	0.973
FaDu_WT	mock	clone_1	chr4	80819668	DEL	4.6	T	-	14	0.643	1
FaDu_WT	mock	clone_1	chr20	42536079	DEL	2.68	A	-	25	0.28	1
FaDu_WT	mock	clone_2	chr1	55992103	DEL	2.3	GAGCAAGA	-	17	0.294	1
FaDu_WT	mock	clone_2	chr6	169350607	DEL	3.1	G	-	21	0.333	1
FaDu_WT	mock	clone_2	chr15	53360737	DEL	2.91	T	-	15	0.467	1
FaDu_WT	mock	clone_2	chr8	50877098	DEL	3.83	C	-	10	0.5	1
FaDu_WT	mock	clone_2	chr14	34608844	DEL	7.78	AAGGTGAAAC	-	39	0.282	1
FaDu_WT	mock	clone_2	chr11	133189047	DEL	3.21	A	-	33	0.303	0.967
FaDu_WT	mock	clone_2	chr6	84056998	DEL	3.28	C	-	8	0.5	1
FaDu_WT	mock	clone_2	chr4	90029061	DEL	2.01	T	-	7	0.429	1
FaDu_WT	mock	clone_2	chr16	79587266	DEL	2.16	T	-	11	0.364	0.947
FaDu_WT	mock	clone_2	chr9	100410636	DEL	2.32	G	-	19	0.421	0.95
FaDu_WT	mock	clone_2	chr20	1045893	DEL	5.33	T	-	21	0.524	1
FaDu_WT	mock	clone_2	chr17	10946734	DEL	4.82	A	-	30	0.367	1
FaDu_WT	mock	clone_2	chr14	105335356	DEL	4.39	TGACGCTGTGGCCGGCGCCTGGCGTGGCTC	-	63	0.397	0.95
FaDu_WT	mock	clone_2	chr22	47162615	DEL	21.52	TGGGACTGTGGACCCGGTGCAGGGAGAGTCGTGGGAA	-	83	0.867	1
FaDu_WT	mock	clone_2	chr6	59397813	DEL	2.1	C	-	7	0.286	1
FaDu_WT	mock	clone_2	chr17	61163925	DEL	2.74	G	-	18	0.278	1
FaDu_WT	mock	clone_3	chr1	16367027	DEL	4.33	ACAGATA	-	26	0.462	1
FaDu_WT	mock	clone_3	chr7	87237199	DEL	3.07	G	-	45	0.333	1
FaDu_WT	mock	clone_3	chr10	74093824	DEL	4.95	A	-	22	0.545	1
FaDu_WT	mock	clone_3	chr7	97214128	DEL	2.57	TACGTCGATGGTCTT	-	20	0.25	1
FaDu_WT	mock	clone_3	chr11	52415249	DEL	2.12	T	-	5	0.4	0.983
FaDu_WT	mock	clone_3	chr4	174663529	DEL	2.9	A	-	11	0.636	0.938
FaDu_WT	mock	clone_3	chr3	119562173	DEL	2.56	A	-	42	0.238	1
FaDu_WT	mock	clone_3	chr3	32376191	DEL	2.17	C	-	25	0.28	1
FaDu_WT	mock	clone_3	chr21	44443363	DEL	7.24	TGCAATGCAGCCTCCACGTGCAATGCAGCCTCCACG	-	22	0.727	1
FaDu_WT	mock	clone_3	chr3	126949511	DEL	2.71	GGACTGCCGCCGTGGACGGAAGGGAAGGCTGCTGCCC	-	47	0.298	0.955
FaDu_WT	mock	clone_3	chr8	135485738	DEL	3.42	G	-	8	0.5	1
FaDu_WT	mock	clone_3	chr8	26927483	DEL	3.02	G	-	15	0.467	1
FaDu_WT	mock	clone_3	chr22	12418553	DEL	2.08	A	-	5	0.4	0.968
FaDu_WT	mock	clone_3	chr19	10391873	DEL	9.07	G	-	28	0.536	1
FaDu_WT	mock	clone_3	chr2	44327862	DEL	2.17	A	-	7	0.286	1
FaDu_WT	mock	clone_3	chr19	12496514	DEL	5.14	AA	-	25	0.36	1
FaDu_WT	mock	clone_3	chr13	110562752	DEL	2.56	GGTAGAATGGACT	-	33	0.333	1
FaDu_WT	acetaldehyde	clone_1	chr17	22148591	DEL	2.97	CCCATGTGTTTCTTCCCACCGGACTCTGGGGCAAGGGAAAGTAA	-	41	0.22	0.958
FaDu_WT	acetaldehyde	clone_1	chr2	240992777	DEL	4.28	G	-	74	0.297	0.978
FaDu_WT	acetaldehyde	clone_1	chr1	188850519	DEL	2.22	G	-	10	0.3	1
FaDu_WT	acetaldehyde	clone_1	chr2	77672589	DEL	3.6	ATCACTTCATGT	-	10	0.5	1
FaDu_WT	acetaldehyde	clone_1	chr1	164102956	DEL	3.64	T	-	15	0.533	1
FaDu_WT	acetaldehyde	clone_1	chr12	35416583	DEL	2.46	A	-	5	0.4	1
FaDu_WT	acetaldehyde	clone_1	chr5	48160515	DEL	2.06	A	-	6	0.333	0.973
FaDu_WT	acetaldehyde	clone_1	chr2	156715750	DEL	3.02	C	-	9	0.444	1
FaDu_WT	acetaldehyde	clone_1	chr16	60743766	DEL	2.2	TCCCA	-	33	0.394	0.95
FaDu_WT	acetaldehyde	clone_1	chr2	110055333	DEL	2.91	A	-	17	0.353	0.958
FaDu_WT	acetaldehyde	clone_1	chr8	4012227	DEL	5.26	TTT	-	12	0.75	1
FaDu_WT	acetaldehyde	clone_1	chr1	175883958	DEL	3.43	A	-	17	0.353	1
FaDu_WT	acetaldehyde	clone_1	chr3	111906827	DEL	2.47	CACTTTTGTTTC	-	32	0.25	1
FaDu_WT	acetaldehyde	clone_1	chr14	45547881	DEL	3.48	TATTATTTTGAGA	-	24	0.25	1
FaDu_WT	acetaldehyde	clone_1	chr16	73530266	DEL	3.13	C	-	22	0.273	1
FaDu_WT	acetaldehyde	clone_1	chr16	61754345	DEL	2.45	TG	-	15	0.267	1
FaDu_WT	acetaldehyde	clone_1	chr8	136235834	DEL	3.37	A	-	17	0.412	0.972
FaDu_WT	acetaldehyde	clone_2	chr10	114224574	DEL	3.18	TCTT	-	18	0.333	1
FaDu_WT	acetaldehyde	clone_2	chr1	222920478	DEL	2.54	T	-	15	0.533	0.944
FaDu_WT	acetaldehyde	clone_2	chr4	50135043	DEL	2.37	A	-	10	0.3	1
FaDu_WT	acetaldehyde	clone_2	chr11	97825833	DEL	4.18	CACTGTGGAAAG	-	15	0.533	1
FaDu_WT	acetaldehyde	clone_2	chr22	44685569	DEL	10.58	C	-	123	0.301	0.984
FaDu_WT	acetaldehyde	clone_2	chr2	105576606	DEL	3.36	ACAA	-	20	0.4	1
FaDu_WT	acetaldehyde	clone_2	chr2	66831039	DEL	2.17	T	-	16	0.25	1
FaDu_WT	acetaldehyde	clone_2	chr15	57915142	DEL	2.85	TCT	-	28	0.321	1
FaDu_WT	acetaldehyde	clone_2	chr9	72900342	DEL	2.19	CTTTATTAACCA	-	6	0.5	1
FaDu_WT	acetaldehyde	clone_2	chr17	29680242	DEL	2.81	GCTGGCC	-	35	0.257	1
FaDu_WT	acetaldehyde	clone_2	chr17	33740844	DEL	2.57	T	-	31	0.226	0.979
FaDu_WT	acetaldehyde	clone_2	chr17	43857925	DEL	3.27	CTGGGAAC	-	56	0.286	0.967
FaDu_WT	acetaldehyde	clone_2	chr9	87661747	DEL	2.96	TTTGCGAATA	-	11	0.364	1
FaDu_WT	acetaldehyde	clone_2	chr3	20038885	DEL	2.07	T	-	39	0.333	1
FaDu_WT	acetaldehyde	clone_2	chr11	113005658	DEL	2.56	TAACTGTAG	-	40	0.25	1
FaDu_WT	acetaldehyde	clone_2	chrX	24306939	DEL	2.93	AGAT	-	13	0.692	1
FaDu_WT	acetaldehyde	clone_2	chr19	36912345	DEL	2.17	A	-	11	0.273	1
FaDu_WT	acetaldehyde	clone_2	chr6	160652394	DEL	3.26	T	-	24	0.458	1
FaDu_WT	acetaldehyde	clone_2	chrX	152361957	DEL	4.37	T	-	5	1	1
FaDu_WT	acetaldehyde	clone_2	chr8	18338015	DEL	3.66	TT	-	10	0.6	1
FaDu_WT	acetaldehyde	clone_2	chr14	84227649	DEL	4.56	A	-	48	0.354	1
FaDu_WT	acetaldehyde	clone_2	chr2	25073156	DEL	6.33	C	-	15	0.667	1
FaDu_WT	acetaldehyde	clone_2	chrX	5279309	DEL	4.94	A	-	10	1	1
FaDu_WT	hypoxia	clone_1	chr17	82160327	DEL	11.08	AGACAGGCCAGGTGCAGTGACTCATACCTGTAATGCCAGCACTTTGGGAGGC	-	34	0.706	1
FaDu_WT	hypoxia	clone_1	chr3	11708326	DEL	2.55	AGA	-	18	0.333	1
FaDu_WT	hypoxia	clone_1	chr9	89260028	DEL	2.21	A	-	8	0.375	0.958
FaDu_WT	hypoxia	clone_1	chr1	104356946	DEL	2.26	T	-	30	0.367	1
FaDu_WT	hypoxia	clone_1	chr19	469338	DEL	3.31	TCCTAACTCTGG	-	18	0.389	1
FaDu_WT	hypoxia	clone_1	chr10	85154252	DEL	2.22	GAAAGCCAAGCCCAGTACGTCCTCCCT	-	22	0.318	1
FaDu_WT	hypoxia	clone_1	chr4	185784616	DEL	4.15	TGTA	-	15	0.467	1
FaDu_WT	hypoxia	clone_1	chr1	153003182	DEL	4.99	GAGCCAGGCTGTACCAAGGTCCCT	-	16	0.562	1
FaDu_WT	hypoxia	clone_1	chr10	108497848	DEL	2.32	GAACA	-	24	0.25	1
FaDu_WT	hypoxia	clone_1	chr1	187758698	DEL	2.25	TCAAT	-	19	0.211	1
FaDu_WT	hypoxia	clone_1	chr10	110383485	DEL	2.91	GGCA	-	27	0.333	1
FaDu_WT	hypoxia	clone_1	chr3	166926915	DEL	2.87	A	-	31	0.226	1
FaDu_WT	hypoxia	clone_1	chr20	24860723	DEL	2.33	AAATAA	-	28	0.214	1
FaDu_WT	hypoxia	clone_1	chr22	47520373	DEL	5.32	TATGAATATGATATTCATTCATGAATATGA	-	24	0.583	0.933
FaDu_WT	hypoxia	clone_1	chr3	120950310	DEL	2.83	C	-	27	0.222	1
FaDu_WT	hypoxia	clone_2	chr7	142138504	DEL	3.23	T	-	19	0.316	1
FaDu_WT	hypoxia	clone_2	chr3	62823040	DEL	3.4	CACATGAG	-	7	0.714	1
FaDu_WT	hypoxia	clone_2	chr1	167008120	DEL	3.89	ATA	-	13	0.538	1
FaDu_WT	hypoxia	clone_2	chr2	115268278	DEL	2.4	A	-	8	0.5	1
FaDu_WT	hypoxia	clone_2	chr2	76121546	DEL	4.84	AACAGACAAATTTGAAGTCAAACTATATATTGTTCTTGTCTTTAAGATAAA	-	20	0.55	1
FaDu_WT	hypoxia	clone_2	chr14	60330704	DEL	3.05	G	-	31	0.258	1
FaDu_WT	hypoxia	clone_2	chr3	37702350	DEL	3.79	ATGAAGATTTGCCTTC	-	26	0.423	1
FaDu_WT	hypoxia	clone_2	chr7	103944277	DEL	4.63	A	-	25	0.44	1
FaDu_WT	hypoxia	clone_2	chr7	102786682	DEL	5.65	T	-	26	0.462	1
FaDu_WT	hypoxia	clone_2	chr2	41697477	DEL	3.11	CGTGCAGGTCTTCACGGGGCAC	-	18	0.389	0.971
FaDu_WT	hypoxia	clone_3	chr7	134026906	DEL	3.59	C	-	15	0.467	0.971
FaDu_WT	hypoxia	clone_3	chr7	79215200	DEL	2.79	ACAA	-	12	0.417	1
FaDu_WT	hypoxia	clone_3	chr5	97976659	DEL	2.2	CAGTG	-	30	0.367	1
FaDu_WT	hypoxia	clone_3	chr6	168375184	DEL	2.38	ATGGGTGTGGGGGCAG	-	19	0.316	0.969
FaDu_WT	hypoxia	clone_3	chr3	121753976	DEL	2.12	A	-	24	0.292	1
FaDu_WT	hypoxia	clone_3	chr1	38225890	DEL	3.01	ATGGCGGTTAAAT	-	14	0.571	1
FaDu_WT	hypoxia	clone_3	chr4	57620850	DEL	2.84	G	-	17	0.412	0.947
FaDu_WT	hypoxia	clone_3	chr10	128637916	DEL	2.13	TTT	-	20	0.4	1
FaDu_WT	hypoxia	clone_3	chr21	39568115	DEL	7.2	TTT	-	8	1	1
FaDu_WT	hypoxia	clone_3	chr12	91763789	DEL	2.31	C	-	17	0.412	1
FaDu_WT	hypoxia__acetaldehyde	clone_1	chr7	41833812	DEL	4.09	A	-	21	0.429	0.974
FaDu_WT	hypoxia__acetaldehyde	clone_1	chr22	13141181	DEL	2.19	T	-	8	0.25	0.983
FaDu_WT	hypoxia__acetaldehyde	clone_1	chr11	69967151	DEL	12.63	GTATCGCACGTTAGCTAGCATCAGGCTCTGAGCGCCC	-	253	0.636	1
FaDu_WT	hypoxia__acetaldehyde	clone_1	chr11	44306655	DEL	3.72	G	-	37	0.243	1
FaDu_WT	hypoxia__acetaldehyde	clone_1	chr13	110493051	DEL	3.68	GGTGAAATAACGATGAGTGACACCCCCATG	-	33	0.455	0.96
FaDu_WT	hypoxia__acetaldehyde	clone_1	chr7	63023658	DEL	2.03	GCATGTCCATGT	-	13	0.231	1
FaDu_WT	hypoxia__acetaldehyde	clone_1	chr8	138013392	DEL	4.83	A	-	18	0.389	1
FaDu_WT	hypoxia__acetaldehyde	clone_1	chr1	192489512	DEL	2.87	CTT	-	12	0.417	1
FaDu_WT	hypoxia__acetaldehyde	clone_1	chr1	227008757	DEL	4.97	TTGGCCCCAAAT	-	25	0.4	1
FaDu_WT	hypoxia__acetaldehyde	clone_1	chr5	63960444	DEL	3.58	C	-	40	0.35	1
FaDu_WT	hypoxia__acetaldehyde	clone_2	chr2	22239407	DEL	4.21	GATCCCAACA	-	7	0.714	1
FaDu_WT	hypoxia__acetaldehyde	clone_2	chr10	132490617	DEL	4.43	GTGGACACAGAACCTGCGTGGACATAGAACCTGCGTGGACACATAACCTGT	-	36	0.472	1
FaDu_WT	hypoxia__acetaldehyde	clone_2	chr3	62938714	DEL	3.86	T	-	8	0.75	1
FaDu_WT	hypoxia__acetaldehyde	clone_2	chr2	6760558	DEL	3.82	CTAA	-	8	0.5	1
FaDu_WT	hypoxia__acetaldehyde	clone_2	chr2	162873360	DEL	2.51	TG	-	9	0.556	1
SK-GT-4_WT	mock	clone_1	chr10	31359811	DEL	2.15	AATAGTT	-	14	0.357	1
SK-GT-4_WT	mock	clone_1	chr8	134209642	DEL	3.5	T	-	37	0.324	0.974
SK-GT-4_WT	mock	clone_1	chr16	89685449	DEL	4.53	CGCAGTGGGCGGTGGTTTGGGCCCGACCGAGCTGGTCT	-	26	0.5	0.957
SK-GT-4_WT	mock	clone_1	chr13	55494675	DEL	5.08	G	-	8	0.875	1
SK-GT-4_WT	mock	clone_1	chr9	84343092	DEL	3.99	GTGGAGGTTGTGGTGAGTCGA	-	29	0.31	1
SK-GT-4_WT	mock	clone_1	chr2	154652885	DEL	3.29	CTCTAG	-	14	0.5	1
SK-GT-4_WT	mock	clone_1	chr9	80121233	DEL	3.25	G	-	31	0.323	1
SK-GT-4_WT	mock	clone_1	chr12	106092244	DEL	3.43	GT	-	23	0.435	1
SK-GT-4_WT	mock	clone_1	chr14	27414909	DEL	2.47	A	-	12	0.333	0.963
SK-GT-4_WT	mock	clone_1	chr10	113162086	DEL	2.23	AGGGACTCTGTTAAG	-	21	0.333	1
SK-GT-4_WT	mock	clone_1	chr3	46329393	DEL	2.37	GCTGTTTTTAA	-	14	0.357	1
SK-GT-4_WT	mock	clone_1	chr6	170190496	DEL	5.75	GAGATTCTCAAACCTGCTGTGAGGAGACCCCAGTCTCT	-	27	0.444	1
SK-GT-4_WT	mock	clone_1	chr1	152462891	DEL	3.11	T	-	29	0.379	1
SK-GT-4_WT	mock	clone_1	chr7	51827297	DEL	3.09	GAAA	-	19	0.474	1
SK-GT-4_WT	mock	clone_2	chr15	37472863	DEL	4.87	TAT	-	21	0.619	1
SK-GT-4_WT	mock	clone_2	chr8	29937307	DEL	2.62	TGTT	-	21	0.381	1
SK-GT-4_WT	mock	clone_2	chr6	156931478	DEL	5.13	A	-	21	0.476	1
SK-GT-4_WT	mock	clone_2	chr10	106175685	DEL	2.63	T	-	11	0.455	1
SK-GT-4_WT	mock	clone_2	chr10	57332188	DEL	3.45	T	-	13	0.769	1
SK-GT-4_WT	mock	clone_2	chr6	129857898	DEL	2.42	TCAGTATTTTAAA	-	25	0.36	1
SK-GT-4_WT	mock	clone_2	chr8	65055329	DEL	2.62	G	-	27	0.222	1
SK-GT-4_WT	mock	clone_2	chr3	154402275	DEL	3.55	G	-	18	0.444	1
SK-GT-4_WT	mock	clone_2	chr3	104069678	DEL	3.53	TTCTCAGAAC	-	26	0.346	1
SK-GT-4_WT	mock	clone_2	chr2	45311088	DEL	2.16	CCTCAGTCCATCCTCCGCGAGTAA	-	22	0.227	1
SK-GT-4_WT	mock	clone_2	chr18	44703701	DEL	2.4	C	-	5	1	1
SK-GT-4_WT	mock	clone_2	chr6	97289208	DEL	2.37	GA	-	16	0.25	1
SK-GT-4_WT	mock	clone_2	chr12	3751746	DEL	2.11	TATAGAACCGAGAGGTGACAGGACCTCGGAAGCCGTACCTGAAGCCTCTCACT	-	17	0.294	1
SK-GT-4_WT	mock	clone_2	chr4	157625590	DEL	3.01	C	-	12	0.5	1
SK-GT-4_WT	mock	clone_2	chr1	207430222	DEL	7.76	GAA	-	31	0.516	1
SK-GT-4_WT	mock	clone_2	chr4	138437603	DEL	3.97	GC	-	14	0.571	1
SK-GT-4_WT	mock	clone_2	chr18	8785864	DEL	2.09	TTTG	-	16	0.25	0.963
SK-GT-4_WT	mock	clone_2	chr3	7794841	DEL	4.46	TGTTTA	-	18	0.556	1
SK-GT-4_WT	mock	clone_2	chr17	4874069	DEL	4.74	T	-	30	0.333	1
SK-GT-4_WT	mock	clone_3	chr3	130372249	DEL	2.46	T	-	15	0.333	1
SK-GT-4_WT	mock	clone_3	chr16	60052623	DEL	4.56	CTAATTAG	-	25	0.36	1
SK-GT-4_WT	mock	clone_3	chr11	134749942	DEL	2.17	AAGGCTCTCTACTGCCATACAGTCAAGGAGGTGAGT	-	15	0.267	1
SK-GT-4_WT	mock	clone_3	chr4	77613814	DEL	3.59	AG	-	11	0.545	1
SK-GT-4_WT	mock	clone_3	chr13	58029943	DEL	4.09	TCT	-	13	0.615	1
SK-GT-4_WT	mock	clone_3	chr14	101246197	DEL	3.36	ATGCGTGGTTTAGATAGA	-	20	0.4	1
SK-GT-4_WT	mock	clone_3	chr11	88683599	DEL	2.84	TTTG	-	24	0.417	1
SK-GT-4_WT	mock	clone_3	chr7	95324266	DEL	2.05	C	-	19	0.263	1
SK-GT-4_WT	mock	clone_3	chr8	21636218	DEL	2.61	G	-	19	0.421	1
SK-GT-4_WT	mock	clone_3	chr7	27350781	DEL	2.49	T	-	36	0.306	0.95
SK-GT-4_WT	mock	clone_3	chr13	109488954	DEL	6.93	AGCATGACCGCCTGAGCTCCGCCTCCTGTCAGATCCCAGAC	-	18	0.722	0.95
SK-GT-4_WT	mock	clone_3	chr12	1203497	DEL	2.33	TT	-	12	0.333	1
SK-GT-4_WT	mock	clone_3	chr4	14673077	DEL	2.44	CT	-	9	0.444	1
SK-GT-4_WT	mock	clone_3	chr2	148426546	DEL	3.95	G	-	20	0.55	1
SK-GT-4_WT	mock	clone_3	chr1	57846821	DEL	2.01	CA	-	10	0.4	0.933
SK-GT-4_WT	acetaldehyde	clone_1	chr14	62622340	DEL	3.47	A	-	23	0.478	0.96
SK-GT-4_WT	acetaldehyde	clone_1	chr6	170597932	DEL	3	GTTG	-	31	0.29	1
SK-GT-4_WT	acetaldehyde	clone_1	chrX	70517313	DEL	2.15	GA	-	10	0.4	1
SK-GT-4_WT	acetaldehyde	clone_1	chr4	7246644	DEL	4.66	CTGCTCTAAT	-	18	0.5	1
SK-GT-4_WT	acetaldehyde	clone_1	chr2	116886585	DEL	3.01	C	-	20	0.55	1
SK-GT-4_WT	acetaldehyde	clone_1	chr9	20297036	DEL	6.46	A	-	11	0.818	1
SK-GT-4_WT	acetaldehyde	clone_1	chr8	107357932	DEL	2.12	TTATTACCTTTTCA	-	32	0.219	1
SK-GT-4_WT	acetaldehyde	clone_1	chr9	14474161	DEL	4.49	G	-	19	0.632	1
SK-GT-4_WT	acetaldehyde	clone_2	chr2	148387562	DEL	3.21	T	-	24	0.458	1
SK-GT-4_WT	acetaldehyde	clone_2	chr10	42869603	DEL	2.07	ATATGCATATGCACATACGCACACAC	-	15	0.4	1
SK-GT-4_WT	acetaldehyde	clone_2	chr10	59247166	DEL	3.51	G	-	15	0.467	1
SK-GT-4_WT	acetaldehyde	clone_2	chr11	107239555	DEL	3.87	A	-	22	0.409	0.962
SK-GT-4_WT	acetaldehyde	clone_2	chr10	131568938	DEL	3.37	A	-	24	0.458	0.96
SK-GT-4_WT	acetaldehyde	clone_2	chr3	135182986	DEL	3.1	TTTCTTTTCT	-	28	0.393	0.957
SK-GT-4_WT	acetaldehyde	clone_2	chr1	194527358	DEL	2.18	AGGACTCCTA	-	24	0.292	1
SK-GT-4_WT	acetaldehyde	clone_2	chr4	136223380	DEL	5.97	A	-	11	0.818	1
SK-GT-4_WT	acetaldehyde	clone_2	chr6	57766832	DEL	4.88	GC	-	21	0.524	1
SK-GT-4_WT	acetaldehyde	clone_2	chr21	43742150	DEL	4.37	A	-	21	0.571	0.947
SK-GT-4_WT	acetaldehyde	clone_2	chr4	85395303	DEL	3.02	G	-	15	0.467	1
SK-GT-4_WT	acetaldehyde	clone_2	chr20	18502757	DEL	3.14	T	-	34	0.324	0.971
SK-GT-4_WT	acetaldehyde	clone_2	chr7	108043847	DEL	3.45	G	-	26	0.308	1
SK-GT-4_WT	acetaldehyde	clone_2	chr2	81570049	DEL	3.71	TAT	-	27	0.296	1
SK-GT-4_WT	acetaldehyde	clone_2	chr15	25668731	DEL	5.21	G	-	11	0.818	1
SK-GT-4_WT	acetaldehyde	clone_2	chr10	3851313	DEL	4.33	CAAGTTTCTTAACAAA	-	13	0.615	1
SK-GT-4_WT	acetaldehyde	clone_2	chr8	84626817	DEL	3.9	AATATTAGTCTTCAACCTTTAATC	-	35	0.343	1
SK-GT-4_WT	acetaldehyde	clone_2	chr8	64631749	DEL	4.15	GGGCTAAGGA	-	29	0.448	0.971
SK-GT-4_WT	acetaldehyde	clone_2	chr11	71750882	DEL	4.53	A	-	26	0.423	1
SK-GT-4_WT	acetaldehyde	clone_2	chr2	234618701	DEL	2.84	AGATGGCACC	-	13	0.462	1
SK-GT-4_WT	acetaldehyde	clone_2	chr2	1115688	DEL	6.82	ACAGTCCTTTGAGAAGGATCGTGTGTACTAAGTGATGTTTAAGCCTC	-	40	0.475	1
SK-GT-4_WT	acetaldehyde	clone_2	chrX	126470033	DEL	4.69	TAAATAGAGACT	-	8	1	1
SK-GT-4_WT	acetaldehyde	clone_2	chr4	87922861	DEL	2.84	ATATCTCTGCGCCCCAATCCCTTATTTCCGTGCCCCAACCTCTT	-	17	0.353	1
SK-GT-4_WT	acetaldehyde	clone_2	chr11	79998277	DEL	2.42	G	-	25	0.36	1
SK-GT-4_WT	hypoxia	clone_1	chr17	77560622	DEL	4.54	T	-	50	0.28	1
SK-GT-4_WT	hypoxia	clone_1	chr21	27200510	DEL	2.8	A	-	26	0.5	1
SK-GT-4_WT	hypoxia	clone_1	chr13	55943808	DEL	6.75	A	-	13	0.769	1
SK-GT-4_WT	hypoxia	clone_1	chr21	10579395	DEL	4.57	AGA	-	44	0.25	1
SK-GT-4_WT	hypoxia	clone_1	chr20	40704528	DEL	3.86	T	-	33	0.364	1
SK-GT-4_WT	hypoxia	clone_1	chr10	133015682	DEL	2.37	TGG	-	27	0.333	1
SK-GT-4_WT	hypoxia	clone_1	chr10	17230669	DEL	3.8	AG	-	17	0.471	1
SK-GT-4_WT	hypoxia	clone_1	chr18	5821184	DEL	2.2	AT	-	21	0.429	0.95
SK-GT-4_WT	hypoxia	clone_1	chr13	52952936	DEL	2.08	GCCAAGTGAGT	-	26	0.269	1
SK-GT-4_WT	hypoxia	clone_1	chr11	19000848	DEL	2.45	C	-	12	0.417	1
SK-GT-4_WT	hypoxia	clone_1	chr6	161367305	DEL	2.84	G	-	32	0.281	1
SK-GT-4_WT	hypoxia	clone_1	chr2	129646163	DEL	5.14	GTGTCCACAGCAGTGACCCAGCATGGCTCT	-	23	0.522	1
SK-GT-4_WT	hypoxia	clone_1	chr5	1382205	DEL	4.01	AGTAGCAGGGAGGCCTGGGAGGGTGGTGGTCTCCGAC	-	17	0.412	0.979
SK-GT-4_WT	hypoxia	clone_1	chr9	134848946	DEL	8.48	GGGATCACACCTCCCAGGGAGCAT	-	37	0.595	0.976
SK-GT-4_WT	hypoxia	clone_2	chr7	149444777	DEL	2.88	CT	-	30	0.3	1
SK-GT-4_WT	hypoxia	clone_2	chr8	77630685	DEL	4.62	GATAGATC	-	27	0.481	0.962
SK-GT-4_WT	hypoxia	clone_2	chr9	66280077	DEL	2.16	TAT	-	12	0.333	1
SK-GT-4_WT	hypoxia	clone_2	chr15	56509342	DEL	4.09	TAG	-	13	0.615	1
SK-GT-4_WT	hypoxia	clone_2	chr6	66535871	DEL	3.16	T	-	16	0.438	1
SK-GT-4_WT	hypoxia	clone_2	chr9	104516764	DEL	2.22	TA	-	19	0.263	1
SK-GT-4_WT	hypoxia	clone_2	chr7	31935288	DEL	4.2	CTGACAGCC	-	31	0.29	1
SK-GT-4_WT	hypoxia	clone_2	chr10	23911141	DEL	4.94	T	-	20	0.65	1
SK-GT-4_WT	hypoxia	clone_2	chr6	48556370	DEL	2.26	ATAC	-	12	0.417	1
SK-GT-4_WT	hypoxia	clone_2	chr18	71312457	DEL	2.53	G	-	7	0.429	0.964
SK-GT-4_WT	hypoxia	clone_2	chr8	375665	DEL	4.82	GATCTGCTGGCCAGGGAGGTAGTATGGACAGGGTA	-	19	0.474	1
SK-GT-4_WT	hypoxia	clone_2	chr6	163453283	DEL	2.27	TGCATCTA	-	21	0.238	1
SK-GT-4_WT	hypoxia	clone_2	chr10	92384830	DEL	4.78	G	-	30	0.567	1
SK-GT-4_WT	hypoxia	clone_2	chr1	93980531	DEL	5.69	C	-	23	0.565	1
SK-GT-4_WT	hypoxia	clone_2	chr5	139832503	DEL	5.69	C	-	23	0.565	1
SK-GT-4_WT	hypoxia	clone_3	chr20	7814119	DEL	3.41	ACCA	-	21	0.381	1
SK-GT-4_WT	hypoxia	clone_3	chr4	97520706	DEL	3.85	T	-	21	0.571	1
SK-GT-4_WT	hypoxia	clone_3	chr2	188746042	DEL	3.17	C	-	18	0.5	1
SK-GT-4_WT	hypoxia	clone_3	chr8	134069421	DEL	2.07	A	-	40	0.325	0.96
SK-GT-4_WT	hypoxia	clone_3	chr15	67495151	DEL	3.99	G	-	18	0.444	1
SK-GT-4_WT	hypoxia	clone_3	chr6	64551729	DEL	3.06	T	-	19	0.579	1
SK-GT-4_WT	hypoxia	clone_3	chr4	5283892	DEL	3.91	A	-	15	0.6	1
SK-GT-4_WT	hypoxia	clone_3	chr2	51281164	DEL	2.66	C	-	21	0.286	1
SK-GT-4_WT	hypoxia	clone_3	chr6	91628959	DEL	4.42	A	-	37	0.459	1
SK-GT-4_WT	hypoxia	clone_3	chr6	93176277	DEL	2.33	TAACAGTCTCT	-	24	0.292	1
SK-GT-4_WT	hypoxia	clone_3	chr8	52288315	DEL	3.36	GGAAT	-	35	0.286	0.978
SK-GT-4_WT	hypoxia	clone_3	chr9	118637987	DEL	3.59	GTGATAACAG	-	29	0.379	1
SK-GT-4_WT	hypoxia	clone_3	chr6	147554892	DEL	4.69	CAGG	-	22	0.455	1
SK-GT-4_WT	hypoxia	clone_3	chr2	154020928	DEL	2.98	TTTTCCCAGCACCA	-	10	0.6	1
SK-GT-4_WT	hypoxia	clone_3	chrX	90192164	DEL	6.36	C	-	14	0.929	1
SK-GT-4_WT	hypoxia	clone_3	chr22	35693393	DEL	2.4	AGTCCAAG	-	15	0.333	1
SK-GT-4_WT	hypoxia	clone_3	chr3	102429107	DEL	2.19	A	-	18	0.278	1
SK-GT-4_WT	hypoxia__acetaldehyde	clone_1	chr4	12341130	DEL	2.17	GCCTTTTACATCAAGACCAT	-	19	0.263	1
SK-GT-4_WT	hypoxia__acetaldehyde	clone_1	chr3	11624568	DEL	3.38	T	-	13	0.538	1
SK-GT-4_WT	hypoxia__acetaldehyde	clone_1	chr20	4710785	DEL	2.53	A	-	28	0.286	1
SK-GT-4_WT	hypoxia__acetaldehyde	clone_1	chr1	58759859	DEL	3.39	GATAACCAAT	-	15	0.533	1
SK-GT-4_WT	hypoxia__acetaldehyde	clone_1	chr8	129915118	DEL	2.31	AC	-	39	0.256	0.971
SK-GT-4_WT	hypoxia__acetaldehyde	clone_1	chr17	14334166	DEL	2.14	AA	-	18	0.222	1
SK-GT-4_WT	hypoxia__acetaldehyde	clone_1	chr9	126878257	DEL	4.87	T	-	33	0.424	1
SK-GT-4_WT	hypoxia__acetaldehyde	clone_1	chr12	130230157	DEL	2.44	A	-	16	0.375	1
SK-GT-4_WT	hypoxia__acetaldehyde	clone_1	chr19	28582333	DEL	3.88	A	-	29	0.345	1
SK-GT-4_WT	hypoxia__acetaldehyde	clone_1	chr22	50082174	DEL	5.75	CGCGGCTTGCGGGCCAGAGGGGCATGGGGTCCGCGGCTTGCGGGCCAGAGGGGCATGGGGTG	-	31	0.581	1
SK-GT-4_WT	hypoxia__acetaldehyde	clone_1	chr5	108993658	DEL	3.54	GAGGGT	-	10	0.6	0.963
SK-GT-4_WT	hypoxia__acetaldehyde	clone_2	chr5	153443812	DEL	4.03	T	-	12	0.583	0.955
SK-GT-4_WT	hypoxia__acetaldehyde	clone_2	chr13	96672657	DEL	2.61	C	-	11	0.636	1
HMEC_WT	mock	clone_1	chr22	19540983	DEL	2.15	GGGAGGCCGAGGA	-	28	0.25	1
HMEC_WT	mock	clone_1	chr5	169801420	DEL	4.99	AAT	-	18	0.611	1
HMEC_WT	mock	clone_1	chr2	242042943	DEL	6.71	GAGCAGGTGCGGCTGTTACCTGAGGACT	-	44	0.545	0.967
HMEC_WT	mock	clone_1	chr17	1247430	DEL	3.2	GCTCCTCACATCCCAGATGATGGGCGGCCAGGCAGAGAT	-	21	0.238	1
HMEC_WT	mock	clone_1	chr1	216371513	DEL	2.35	T	-	17	0.529	0.938
HMEC_WT	mock	clone_1	chr12	84658775	DEL	3.02	AATG	-	14	0.643	1
HMEC_WT	mock	clone_1	chr8	74992429	DEL	2.64	C	-	17	0.471	1
HMEC_WT	mock	clone_1	chr18	22576362	DEL	3.74	A	-	25	0.56	1
HMEC_WT	mock	clone_1	chr15	29563343	DEL	2.66	T	-	29	0.414	0.933
HMEC_WT	mock	clone_1	chr10	70308571	DEL	4.99	GTCCCCAATAAGAAGACTG	-	31	0.355	1
HMEC_WT	mock	clone_1	chr16	22101257	DEL	2.77	A	-	25	0.44	0.933
HMEC_WT	mock	clone_1	chr4	82647910	DEL	3.47	T	-	23	0.478	0.96
HMEC_WT	mock	clone_1	chr9	75360058	DEL	4.47	A	-	21	0.476	1
HMEC_WT	mock	clone_1	chr13	59839169	DEL	5.68	TT	-	21	0.571	1
HMEC_WT	mock	clone_1	chr19	13055764	DEL	7.37	CTC	-	21	0.524	1
HMEC_WT	mock	clone_1	chr10	59698280	DEL	3.25	T	-	37	0.351	0.957
HMEC_WT	mock	clone_1	chr5	53400912	DEL	2.12	AATT	-	19	0.421	1
HMEC_WT	mock	clone_1	chr1	63208803	DEL	5.37	C	-	18	0.556	0.967
HMEC_WT	mock	clone_1	chr2	105905958	DEL	4.24	TG	-	17	0.529	1
HMEC_WT	mock	clone_1	chr10	106199253	DEL	2.48	TATGTGAC	-	30	0.267	1
HMEC_WT	mock	clone_1	chr3	192794359	DEL	3.69	TG	-	36	0.278	1
HMEC_WT	mock	clone_1	chr7	33503384	DEL	4.19	TACC	-	15	0.6	1
HMEC_WT	mock	clone_1	chr16	12125539	DEL	2.86	TC	-	26	0.577	1
HMEC_WT	mock	clone_1	chr3	118789762	DEL	2.2	T	-	22	0.409	0.95
HMEC_WT	mock	clone_1	chr7	1310648	DEL	4.56	AG	-	22	0.409	1
HMEC_WT	mock	clone_1	chr4	132097317	DEL	2.53	AG	-	21	0.381	1
HMEC_WT	mock	clone_1	chr3	185900519	DEL	4.33	AGTG	-	49	0.327	1
HMEC_WT	mock	clone_1	chr1	36168736	DEL	6.39	TTGCG	-	31	0.516	1
HMEC_WT	mock	clone_1	chrX	124283399	DEL	2.96	T	-	13	0.615	1
HMEC_WT	mock	clone_1	chr2	111610945	DEL	3.77	A	-	25	0.44	1
HMEC_WT	mock	clone_1	chr2	175346955	DEL	3.59	T	-	14	0.571	1
HMEC_WT	mock	clone_1	chr19	54914906	DEL	6.22	T	-	30	0.633	0.958
HMEC_WT	mock	clone_1	chr3	183961946	DEL	2.77	T	-	39	0.256	0.976
HMEC_WT	mock	clone_1	chr10	88940946	DEL	2.52	TCT	-	23	0.348	1
HMEC_WT	mock	clone_1	chr14	105611326	DEL	2.11	C	-	31	0.226	1
HMEC_WT	mock	clone_1	chr12	109859046	DEL	5.26	TT	-	26	0.538	1
HMEC_WT	mock	clone_1	chr15	93175855	DEL	4.26	AGAG	-	47	0.383	0.956
HMEC_WT	mock	clone_1	chr1	228519204	DEL	3.52	T	-	15	0.667	0.941
HMEC_WT	mock	clone_1	chr13	111394032	DEL	8.22	ACTAAA	-	34	0.441	1
HMEC_WT	mock	clone_1	chr20	21939895	DEL	2.83	T	-	8	0.5	0.955
HMEC_WT	mock	clone_1	chr5	172818276	DEL	6.99	CAT	-	31	0.516	1
HMEC_WT	mock	clone_1	chr3	16937581	DEL	6.49	TT	-	8	1	1
HMEC_WT	mock	clone_1	chr17	1904932	DEL	5.32	CTC	-	37	0.405	1
HMEC_WT	mock	clone_1	chr5	55409326	DEL	3.8	TA	-	21	0.524	1
HMEC_WT	mock	clone_1	chr5	112349933	DEL	2.87	A	-	17	0.471	1
HMEC_WT	mock	clone_2	chr6	157691699	DEL	3.17	CCACCCTACCAGTTCCCTCCCTTCCTTACACTCCATCCGTACCTA	-	12	0.333	1
HMEC_WT	mock	clone_2	chr8	26591984	DEL	4.32	TG	-	23	0.652	1
HMEC_WT	mock	clone_2	chr4	90682982	DEL	2.35	TGAT	-	16	0.438	1
HMEC_WT	mock	clone_2	chr14	23970087	DEL	5.26	G	-	18	0.389	1
HMEC_WT	mock	clone_2	chr21	13004119	DEL	3.26	T	-	46	0.261	1
HMEC_WT	mock	clone_2	chr2	115333044	DEL	2.37	TG	-	14	0.5	1
HMEC_WT	mock	clone_2	chr22	20240725	DEL	8.4	TGCCTGTGCATATTTC	-	24	0.625	0.98
HMEC_WT	mock	clone_2	chr12	44117282	DEL	2.53	T	-	22	0.545	1
HMEC_WT	mock	clone_2	chr8	103105520	DEL	5.02	CCT	-	22	0.5	1
HMEC_WT	mock	clone_2	chr1	57910328	DEL	5.06	T	-	20	0.65	1
HMEC_WT	mock	clone_2	chr6	106225458	DEL	3.55	AAT	-	27	0.481	1
HMEC_WT	mock	clone_2	chrX	146976636	DEL	2.17	A	-	21	0.476	0.938
HMEC_WT	mock	clone_2	chr15	91664717	DEL	2.62	AT	-	21	0.381	1
HMEC_WT	mock	clone_2	chr20	58541986	DEL	4.02	A	-	20	0.55	0.947
HMEC_WT	mock	clone_2	chr7	114696083	DEL	2.56	A	-	18	0.5	1
HMEC_WT	mock	clone_2	chr11	92533191	DEL	3.82	TTA	-	18	0.667	0.944
HMEC_WT	mock	clone_2	chr4	184234387	DEL	2.93	TCT	-	35	0.429	1
HMEC_WT	mock	clone_2	chr3	186489747	DEL	3.7	A	-	37	0.351	1
HMEC_WT	mock	clone_2	chr21	24511110	DEL	2.05	CTGTTGTCAG	-	16	0.375	1
HMEC_WT	mock	clone_2	chr20	35746425	DEL	4.72	T	-	27	0.556	0.938
HMEC_WT	mock	clone_2	chr1	53045808	DEL	3.26	ACAG	-	16	0.438	1
HMEC_WT	mock	clone_2	chr3	107596791	DEL	2.56	TGTT	-	20	0.45	1
HMEC_WT	mock	clone_2	chr7	99191932	DEL	2.32	AGCCACGGTTCCCAGATGA	-	19	0.263	1
HMEC_WT	mock	clone_2	chr3	170762195	DEL	2.33	T	-	47	0.319	1
HMEC_WT	mock	clone_3	chr12	60936496	DEL	4.89	AG	-	16	0.562	0.963
HMEC_WT	mock	clone_3	chr17	64116616	DEL	2.24	A	-	18	0.389	0.933
HMEC_WT	mock	clone_3	chr10	25726580	DEL	4.36	A	-	7	1	1
HMEC_WT	mock	clone_3	chr10	70769151	DEL	3.07	T	-	32	0.344	0.958
HMEC_WT	mock	clone_3	chr1	58616245	DEL	4.74	CT	-	26	0.462	1
HMEC_WT	mock	clone_3	chr7	109679339	DEL	2.27	A	-	18	0.556	1
HMEC_WT	mock	clone_3	chr2	178053940	DEL	3.46	T	-	20	0.55	1
HMEC_WT	mock	clone_3	chr10	97328716	DEL	3.76	GT	-	42	0.286	1
HMEC_WT	mock	clone_3	chr2	34596412	DEL	3.5	AT	-	14	0.5	1
HMEC_WT	mock	clone_3	chr15	89663529	DEL	5.52	TGCCAGGGCCACAGAGTCAG	-	33	0.485	0.966
HMEC_WT	mock	clone_3	chr2	143968918	DEL	3.57	ACACAGCTTCCTAA	-	21	0.381	1
HMEC_WT	mock	clone_3	chr8	106508353	DEL	5.42	T	-	14	0.643	0.958
HMEC_WT	mock	clone_3	chr6	90634031	DEL	3.18	AAG	-	27	0.519	1
HMEC_WT	mock	clone_3	chr11	33616681	DEL	8	TA	-	36	0.583	1
HMEC_WT	mock	clone_3	chr4	160254450	DEL	2.02	AATGAG	-	13	0.615	1
HMEC_WT	mock	clone_3	chr10	39232241	DEL	3.3	A	-	10	1	1
HMEC_WT	mock	clone_3	chr8	36414281	DEL	3.93	ACTTTAGGGCTG	-	12	0.583	1
HMEC_WT	mock	clone_3	chr9	7194743	DEL	5.64	C	-	19	0.632	1
HMEC_WT	mock	clone_3	chr9	71302351	DEL	2.12	AAG	-	20	0.45	1
HMEC_WT	mock	clone_3	chr1	37811467	DEL	4.11	AAT	-	26	0.577	1
HMEC_WT	mock	clone_3	chr3	122957450	DEL	7.63	AGC	-	23	0.609	1
HMEC_WT	mock	clone_3	chr3	64460648	DEL	3.03	AA	-	18	0.5	1
HMEC_WT	mock	clone_3	chr19	34483137	DEL	4.91	G	-	22	0.591	1
HMEC_WT	mock	clone_3	chr10	99761509	DEL	3.04	A	-	30	0.4	1
HMEC_WT	mock	clone_3	chr17	49872663	DEL	5.07	CTCT	-	32	0.406	1
HMEC_WT	mock	clone_3	chr18	72255888	DEL	2.53	T	-	16	0.375	1
HMEC_WT	mock	clone_3	chr9	90558570	DEL	2.65	GAG	-	15	0.4	1
HMEC_WT	mock	clone_3	chr2	224373045	DEL	3.83	A	-	17	0.588	1
HMEC_WT	mock	clone_3	chr8	141586983	DEL	6.24	G	-	22	0.545	1
HMEC_WT	mock	clone_3	chr6	87324497	DEL	4.71	T	-	20	0.55	1
HMEC_WT	mock	clone_3	chr3	12650885	DEL	3.33	GAA	-	34	0.382	1
HMEC_WT	mock	clone_3	chr10	102741830	DEL	4.17	CTC	-	44	0.386	1
HMEC_WT	mock	clone_3	chr21	38181679	DEL	2.76	A	-	17	0.353	0.955
HMEC_WT	mock	clone_3	chr17	70320498	DEL	2.79	T	-	23	0.522	1
HMEC_WT	mock	clone_3	chr17	79836441	DEL	8.85	AATG	-	25	0.56	1
HMEC_WT	acetaldehyde	clone_1	chr7	54495617	DEL	2.07	T	-	24	0.417	1
HMEC_WT	acetaldehyde	clone_1	chr5	37295576	DEL	2.43	GCCGCCATCCCATCTAGGAAGTGAGGAGCGCCTCTTCCCG	-	19	0.211	1
HMEC_WT	acetaldehyde	clone_1	chr16	29693235	DEL	2.99	T	-	32	0.5	0.944
HMEC_WT	acetaldehyde	clone_1	chr4	57205712	DEL	5.43	T	-	22	0.636	1
HMEC_WT	acetaldehyde	clone_1	chr12	11968284	DEL	4.2	ATA	-	22	0.455	1
HMEC_WT	acetaldehyde	clone_1	chr8	18036623	DEL	4.38	TA	-	27	0.556	1
HMEC_WT	acetaldehyde	clone_1	chr2	84811766	DEL	3.97	AGG	-	22	0.409	1
HMEC_WT	acetaldehyde	clone_1	chr18	36437464	DEL	2.52	TA	-	22	0.409	1
HMEC_WT	acetaldehyde	clone_1	chr5	55851220	DEL	3.46	TG	-	28	0.464	1
HMEC_WT	acetaldehyde	clone_1	chr13	85088851	DEL	3.89	T	-	13	0.538	1
HMEC_WT	acetaldehyde	clone_1	chr20	56050711	DEL	7.57	TGC	-	17	0.647	0.98
HMEC_WT	acetaldehyde	clone_1	chr11	133817844	DEL	4.75	G	-	30	0.467	1
HMEC_WT	acetaldehyde	clone_1	chr14	64364297	DEL	3.93	T	-	21	0.476	0.935
HMEC_WT	acetaldehyde	clone_1	chr6	27284887	DEL	7.42	A	-	21	0.762	0.957
HMEC_WT	acetaldehyde	clone_1	chr12	52950758	DEL	7.81	AG	-	32	0.625	1
HMEC_WT	acetaldehyde	clone_1	chr10	11745216	DEL	9.23	CA	-	11	1	1
HMEC_WT	acetaldehyde	clone_1	chr18	65324234	DEL	4.23	CA	-	18	0.611	1
HMEC_WT	acetaldehyde	clone_1	chr8	135913075	DEL	2.95	GA	-	23	0.391	1
HMEC_WT	acetaldehyde	clone_1	chr12	103994006	DEL	2.19	A	-	23	0.304	0.957
HMEC_WT	acetaldehyde	clone_1	chr5	13845413	DEL	2.5	TAAA	-	21	0.524	1
HMEC_WT	acetaldehyde	clone_1	chr8	144697527	DEL	3.04	T	-	19	0.526	0.933
HMEC_WT	acetaldehyde	clone_1	chr1	50931505	DEL	3.56	GAGG	-	26	0.462	1
HMEC_WT	acetaldehyde	clone_1	chr2	111255397	DEL	2.88	AAT	-	23	0.391	1
HMEC_WT	acetaldehyde	clone_1	chr1	87459994	DEL	3.72	AAGTT	-	27	0.407	1
HMEC_WT	acetaldehyde	clone_1	chr9	120892729	DEL	2.74	A	-	21	0.333	1
HMEC_WT	acetaldehyde	clone_1	chr3	166904716	DEL	2.63	T	-	18	0.444	1
HMEC_WT	acetaldehyde	clone_1	chr5	970740	DEL	4.11	A	-	26	0.346	0.973
HMEC_WT	acetaldehyde	clone_1	chr1	97951155	DEL	2.54	A	-	11	0.455	1
HMEC_WT	acetaldehyde	clone_1	chr2	109105015	DEL	3.87	C	-	22	0.409	1
HMEC_WT	acetaldehyde	clone_1	chr4	145487731	DEL	2.42	TTA	-	18	0.5	0.944
HMEC_WT	acetaldehyde	clone_1	chr19	33450268	DEL	5.81	CTC	-	23	0.565	1
HMEC_WT	acetaldehyde	clone_1	chr3	173954593	DEL	3.83	CTT	-	23	0.478	1
HMEC_WT	acetaldehyde	clone_1	chr8	77056431	DEL	3.03	T	-	21	0.333	0.963
HMEC_WT	acetaldehyde	clone_1	chr9	92216710	DEL	2.96	AAG	-	43	0.279	0.975
HMEC_WT	acetaldehyde	clone_1	chr3	96369957	DEL	2.97	T	-	16	0.438	0.947
HMEC_WT	acetaldehyde	clone_1	chr6	132286255	DEL	6.18	CTT	-	18	0.5	1
HMEC_WT	acetaldehyde	clone_2	chr13	24165448	DEL	6.61	AGA	-	21	0.476	1
HMEC_WT	acetaldehyde	clone_2	chr15	71947996	DEL	2.41	AG	-	26	0.346	1
HMEC_WT	acetaldehyde	clone_2	chr6	72100655	DEL	2.16	TTTATACA	-	12	0.333	1
HMEC_WT	acetaldehyde	clone_2	chr15	79010083	DEL	2.54	T	-	21	0.286	1
HMEC_WT	acetaldehyde	clone_2	chr20	55489426	DEL	4.11	G	-	16	0.438	1
HMEC_WT	acetaldehyde	clone_2	chr6	33697694	DEL	2.96	CTC	-	25	0.36	1
HMEC_WT	acetaldehyde	clone_2	chr5	160122846	DEL	3.26	GAGGTTGAAAAGGA	-	36	0.361	1
HMEC_WT	acetaldehyde	clone_2	chr3	80620243	DEL	2.49	C	-	22	0.5	1
HMEC_WT	acetaldehyde	clone_2	chr13	62653713	DEL	2.76	G	-	17	0.353	1
HMEC_WT	acetaldehyde	clone_2	chr14	67706772	DEL	2.12	A	-	30	0.233	0.967
HMEC_WT	acetaldehyde	clone_2	chr6	85472621	DEL	2.29	TA	-	16	0.562	1
HMEC_WT	acetaldehyde	clone_2	chr4	52493956	DEL	3.68	A	-	22	0.409	0.958
HMEC_WT	acetaldehyde	clone_2	chr12	132398435	DEL	10.05	TGGCCTTTGACCCTGGCGTGGGTCATCCACCTGTATTCCCG	-	27	0.704	1
HMEC_WT	acetaldehyde	clone_2	chr2	143974565	DEL	2.94	AG	-	21	0.524	1
HMEC_WT	acetaldehyde	clone_2	chr19	4174574	DEL	13.24	CA	-	47	0.681	1
HMEC_WT	acetaldehyde	clone_2	chr2	241689896	DEL	2.04	AAGGAAGACCACCTTCCAGAGGATGAAGGGGATTGTAGG	-	26	0.308	1
HMEC_WT	acetaldehyde	clone_2	chr10	53088026	DEL	3.01	A	-	20	0.55	0.941
HMEC_WT	acetaldehyde	clone_2	chr20	38643170	DEL	3.49	A	-	29	0.552	0.944
HMEC_WT	acetaldehyde	clone_2	chr1	66629358	DEL	2.05	T	-	16	0.375	1
HMEC_WT	acetaldehyde	clone_2	chr19	56752891	DEL	4.77	TA	-	19	0.737	1
HMEC_WT	acetaldehyde	clone_2	chr3	141895062	DEL	3.49	ACTG	-	23	0.348	1
HMEC_WT	acetaldehyde	clone_2	chr19	3178208	DEL	10.24	CGGGCTCTCTGGGCCTCAGTTTCCCCTTCTGCAACGCAC	-	30	0.933	0.944
HMEC_WT	acetaldehyde	clone_2	chr17	66805797	DEL	2.11	GT	-	41	0.341	0.952
HMEC_WT	acetaldehyde	clone_2	chr5	18070367	DEL	2.09	AT	-	11	0.545	1
HMEC_WT	acetaldehyde	clone_2	chr20	58105127	DEL	5.54	ACCC	-	28	0.464	1
HMEC_WT	acetaldehyde	clone_2	chr12	26366805	DEL	5.16	T	-	19	0.684	1
HMEC_WT	acetaldehyde	clone_2	chr18	596767	DEL	2.35	TCTGCAGGCCCCGCCCACCCGGCGTCACCTGCAGGTCCCGCCCACCCGGCG	-	14	0.286	1
HMEC_WT	acetaldehyde	clone_2	chr7	38336286	DEL	5.91	T	-	31	0.484	1
HMEC_WT	acetaldehyde	clone_2	chr4	38774217	DEL	2.41	AC	-	24	0.375	1
HMEC_WT	acetaldehyde	clone_2	chr8	14242152	DEL	2.24	A	-	18	0.389	0.933
HMEC_WT	acetaldehyde	clone_2	chr9	34473848	DEL	3.07	CAAGTAGCTGAGACTATTGGTA	-	29	0.379	1
HMEC_WT	acetaldehyde	clone_2	chr1	112277583	DEL	2.1	A	-	10	0.5	0.941
HMEC_WT	acetaldehyde	clone_2	chr6	141744480	DEL	2.84	AC	-	22	0.455	1
HMEC_WT	acetaldehyde	clone_2	chr11	41839477	DEL	2.47	C	-	24	0.5	1
HMEC_WT	acetaldehyde	clone_2	chr20	38976451	DEL	3.29	A	-	17	0.471	0.947
HMEC_WT	acetaldehyde	clone_2	chr3	10153519	DEL	4.62	AAT	-	33	0.545	1
HMEC_WT	acetaldehyde	clone_2	chr2	36392832	DEL	3.63	A	-	19	0.632	0.944
HMEC_WT	acetaldehyde	clone_2	chr10	123381107	DEL	3.66	AC	-	28	0.393	1
HMEC_WT	acetaldehyde	clone_2	chr20	41462142	DEL	3.78	A	-	20	0.4	1
HMEC_WT	acetaldehyde	clone_2	chr6	136262459	DEL	2.38	T	-	17	0.471	0.944
HMEC_WT	acetaldehyde	clone_3	chr22	41326987	DEL	5.56	C	-	38	0.421	1
HMEC_WT	acetaldehyde	clone_3	chr6	118961949	DEL	3.8	TTC	-	7	0.714	1
HMEC_WT	acetaldehyde	clone_3	chr12	92395514	DEL	4.09	A	-	13	0.615	1
HMEC_WT	acetaldehyde	clone_3	chr6	161211338	DEL	3.9	AAG	-	10	0.7	1
HMEC_WT	acetaldehyde	clone_3	chr9	77049194	DEL	3.32	GT	-	27	0.37	1
HMEC_WT	acetaldehyde	clone_3	chr8	25305191	DEL	3.77	A	-	26	0.423	1
HMEC_WT	acetaldehyde	clone_3	chr8	28705421	DEL	6.05	AT	-	28	0.643	1
HMEC_WT	acetaldehyde	clone_3	chr2	239192704	DEL	3.63	GCACGCGGTTCT	-	39	0.333	1
HMEC_WT	acetaldehyde	clone_3	chr3	142876252	DEL	4.08	ATA	-	33	0.485	1
HMEC_WT	acetaldehyde	clone_3	chr22	29127528	DEL	2.28	CA	-	10	0.3	1
HMEC_WT	acetaldehyde	clone_3	chr1	204471068	DEL	8.14	TGGTATTCTCACATGATGGCTTCAT	-	48	0.771	1
HMEC_WT	acetaldehyde	clone_3	chr3	33706384	DEL	3.65	G	-	9	0.556	0.962
HMEC_WT	acetaldehyde	clone_3	chr6	94641483	DEL	3.27	CA	-	16	0.562	1
HMEC_WT	acetaldehyde	clone_3	chr13	51016336	DEL	5.98	A	-	9	0.778	0.955
HMEC_WT	acetaldehyde	clone_3	chr4	7798071	DEL	2.57	ATTGCAACTCTATTGGCTGGCTCACGGC	-	37	0.297	1
HMEC_WT	acetaldehyde	clone_3	chr7	98081224	DEL	2.9	A	-	35	0.429	0.933
HMEC_WT	acetaldehyde	clone_3	chr2	61882107	DEL	3.46	T	-	21	0.476	1
HMEC_WT	acetaldehyde	clone_3	chr11	33922469	DEL	3.84	A	-	15	0.467	1
HMEC_WT	acetaldehyde	clone_3	chr13	33720845	DEL	5.75	A	-	22	0.591	1
HMEC_WT	acetaldehyde	clone_3	chr6	43666797	DEL	8.11	AG	-	46	0.543	1
HMEC_WT	acetaldehyde	clone_3	chr2	217097838	DEL	4.68	TTA	-	25	0.56	1
HMEC_WT	acetaldehyde	clone_3	chr7	11390818	DEL	2.11	TGTTTGTTAATTT	-	16	0.312	1
HMEC_WT	acetaldehyde	clone_3	chr17	74369981	DEL	6.1	A	-	26	0.5	1
HMEC_WT	acetaldehyde	clone_3	chr8	140726134	DEL	4.87	A	-	21	0.619	0.947
HMEC_WT	acetaldehyde	clone_3	chr21	12981541	DEL	2.14	T	-	6	0.333	1
HMEC_WT	acetaldehyde	clone_3	chr4	95958937	DEL	2.06	T	-	6	0.5	1
HMEC_WT	acetaldehyde	clone_3	chr19	23398560	DEL	3.03	T	-	29	0.414	1
HMEC_WT	acetaldehyde	clone_3	chr12	19421460	DEL	5.05	G	-	26	0.615	1
HMEC_WT	acetaldehyde	clone_3	chr11	86226844	DEL	2.72	T	-	25	0.48	1
HMEC_WT	acetaldehyde	clone_3	chr2	103036491	DEL	2.23	T	-	14	0.357	1
HMEC_WT	acetaldehyde	clone_3	chr12	130917705	DEL	5.59	CA	-	37	0.432	1
HMEC_WT	acetaldehyde	clone_3	chr10	2487379	DEL	5.31	ATGACC	-	6	1	1
HMEC_WT	acetaldehyde	clone_3	chr18	10915927	DEL	10.51	CACAGAGTGCTGATTGGTGCATTTACAAACCTTGAGCTAGT	-	50	0.82	1
HMEC_WT	acetaldehyde	clone_3	chr3	11630428	DEL	3.57	GAG	-	21	0.381	0.964
HMEC_WT	acetaldehyde	clone_3	chr2	201534415	DEL	5.16	T	-	24	0.625	1
HMEC_WT	acetaldehyde	clone_3	chr13	108276110	DEL	4.59	C	-	33	0.515	0.963
HMEC_WT	hypoxia	clone_1	chr11	84843532	DEL	2.21	A	-	11	0.545	1
HMEC_WT	hypoxia	clone_1	chr3	194183715	DEL	2.22	ACTGACTA	-	31	0.258	0.975
HMEC_WT	hypoxia	clone_1	chr11	2237653	DEL	3.42	C	-	21	0.333	1
HMEC_WT	hypoxia	clone_1	chr22	44982683	DEL	3.96	TG	-	23	0.435	1
HMEC_WT	hypoxia	clone_1	chr1	67601155	DEL	4.66	A	-	26	0.5	1
HMEC_WT	hypoxia	clone_1	chr6	131042670	DEL	5.43	A	-	18	0.722	0.947
HMEC_WT	hypoxia	clone_1	chr18	38609192	DEL	2.66	T	-	18	0.556	1
HMEC_WT	hypoxia	clone_1	chr1	116558075	DEL	2.05	TC	-	15	0.467	0.938
HMEC_WT	hypoxia	clone_1	chr4	2279623	DEL	6.24	A	-	29	0.586	0.962
HMEC_WT	hypoxia	clone_1	chr9	104986579	DEL	2.25	A	-	25	0.36	0.96
HMEC_WT	hypoxia	clone_1	chr16	4812227	DEL	2.55	C	-	25	0.32	0.95
HMEC_WT	hypoxia	clone_1	chr7	78772795	DEL	3.36	A	-	21	0.571	1
HMEC_WT	hypoxia	clone_1	chr5	139173929	DEL	2.44	GCCTGG	-	12	0.5	0.947
HMEC_WT	hypoxia	clone_1	chr20	62373427	DEL	5.02	GGTGTGAGCCTCGGTCACGTTCACTAGGGATCGCG	-	22	0.591	0.957
HMEC_WT	hypoxia	clone_1	chr13	59021606	DEL	6.69	T	-	23	0.522	1
HMEC_WT	hypoxia	clone_1	chr1	88607297	DEL	2.11	TG	-	21	0.476	1
HMEC_WT	hypoxia	clone_1	chr1	173048661	DEL	2.44	T	-	24	0.417	1
HMEC_WT	hypoxia	clone_1	chr11	74072295	DEL	2.89	A	-	23	0.522	1
HMEC_WT	hypoxia	clone_1	chr1	114161854	DEL	2.03	ACAA	-	23	0.348	1
HMEC_WT	hypoxia	clone_1	chr4	93419153	DEL	3.14	TTTTTCT	-	12	0.75	1
HMEC_WT	hypoxia	clone_1	chr15	52679182	DEL	5.07	C	-	20	0.4	1
HMEC_WT	hypoxia	clone_1	chr1	247049319	DEL	5.1	C	-	21	0.619	1
HMEC_WT	hypoxia	clone_1	chr19	32999733	DEL	5.92	CT	-	23	0.522	1
HMEC_WT	hypoxia	clone_1	chr12	41278356	DEL	3.86	TT	-	22	0.636	0.941
HMEC_WT	hypoxia	clone_1	chr7	119182109	DEL	4.57	T	-	20	0.7	1
HMEC_WT	hypoxia	clone_1	chr6	18598758	DEL	2.96	ATT	-	21	0.333	0.962
HMEC_WT	hypoxia	clone_1	chr21	25129035	DEL	2.07	AT	-	25	0.48	1
HMEC_WT	hypoxia	clone_1	chr14	87168617	DEL	2.63	A	-	21	0.381	1
HMEC_WT	hypoxia	clone_1	chr18	40840123	DEL	3.54	T	-	24	0.375	0.947
HMEC_WT	hypoxia	clone_1	chr1	186456482	DEL	3.83	A	-	16	0.562	1
HMEC_WT	hypoxia	clone_1	chr8	55211327	DEL	2.94	T	-	21	0.524	1
HMEC_WT	hypoxia	clone_2	chr6	145171131	DEL	2.58	G	-	13	0.308	1
HMEC_WT	hypoxia	clone_2	chr5	151714105	DEL	2.47	GGAGGGGCTCCTCACTTCTCAGACGGGGCGGCTGCCGGGT	-	34	0.265	0.972
HMEC_WT	hypoxia	clone_2	chr2	231511254	DEL	3.05	TG	-	41	0.512	1
HMEC_WT	hypoxia	clone_2	chr21	42284739	DEL	6.26	ATGACACCAAACCCTGGGTACCCACTGCCTTCTGTTAGCTCGTGGGGCGTCTTC	-	31	0.452	1
HMEC_WT	hypoxia	clone_2	chr18	11799761	DEL	4.7	T	-	26	0.654	0.933
HMEC_WT	hypoxia	clone_2	chr18	79532706	DEL	4.37	AT	-	29	0.517	1
HMEC_WT	hypoxia	clone_2	chr5	55680324	DEL	3.68	TCTT	-	21	0.429	1
HMEC_WT	hypoxia	clone_2	chrX	73913844	DEL	2.51	G	-	38	0.395	1
HMEC_WT	hypoxia	clone_2	chr11	118400208	DEL	3.88	TTAAC	-	40	0.4	1
HMEC_WT	hypoxia	clone_2	chr7	99762651	DEL	2.25	TA	-	6	0.5	1
HMEC_WT	hypoxia	clone_2	chr15	96466185	DEL	2.04	A	-	11	0.273	0.966
HMEC_WT	hypoxia	clone_2	chr20	61034158	DEL	3.47	T	-	29	0.448	1
HMEC_WT	hypoxia	clone_2	chr1	31716608	DEL	6.24	CAGCCC	-	44	0.5	1
HMEC_WT	hypoxia	clone_2	chr3	13159429	DEL	6.93	A	-	28	0.536	0.973
HMEC_WT	hypoxia	clone_2	chr11	118303408	DEL	4.06	T	-	8	0.625	1
HMEC_WT	hypoxia	clone_2	chr10	119881578	DEL	4.27	G	-	41	0.317	1
HMEC_WT	hypoxia	clone_2	chr15	23895955	DEL	2.62	A	-	18	0.5	1
HMEC_WT	hypoxia	clone_2	chr10	15389939	DEL	2.38	ATAG	-	9	0.444	1
HMEC_WT	hypoxia	clone_2	chr4	129243869	DEL	2.74	A	-	16	0.5	1
HMEC_WT	hypoxia	clone_2	chr8	35794753	DEL	4.7	T	-	7	0.857	1
HMEC_WT	hypoxia	clone_2	chr13	20331313	DEL	4.25	GA	-	33	0.303	1
HMEC_WT	hypoxia	clone_2	chr8	129607079	DEL	3.37	AG	-	8	0.625	1
HMEC_WT	hypoxia	clone_2	chr8	6143124	DEL	2.66	A	-	19	0.579	1
HMEC_WT	hypoxia	clone_2	chr13	54141307	DEL	2.1	T	-	6	0.333	1
HMEC_WT	hypoxia	clone_2	chr3	168898480	DEL	2.11	A	-	15	0.467	0.944
HMEC_WT	hypoxia	clone_2	chr16	86040521	DEL	6.58	GGCTGGACGTCCGCGCTGTCCCTCCCTTGA	-	29	0.517	1
HMEC_WT	hypoxia	clone_2	chr3	29083891	DEL	3.59	TT	-	28	0.643	1
HMEC_WT	hypoxia	clone_2	chr1	197160550	DEL	3.85	T	-	21	0.571	1
HMEC_WT	hypoxia	clone_2	chr3	181959603	DEL	2.21	T	-	23	0.304	1
HMEC_WT	hypoxia	clone_2	chr20	52037008	DEL	4.41	A	-	24	0.5	1
HMEC_WT	hypoxia	clone_2	chr10	89626225	DEL	2.7	AAG	-	49	0.265	1
HMEC_WT	hypoxia	clone_2	chr17	2599835	DEL	2.8	A	-	34	0.529	1
HMEC_WT	hypoxia	clone_2	chr12	82617678	DEL	2.89	T	-	8	0.5	1
HMEC_WT	hypoxia	clone_2	chr4	78646122	DEL	3.99	AG	-	23	0.478	1
HMEC_WT	hypoxia	clone_2	chr7	156384023	DEL	4.81	ACCAAG	-	38	0.5	0.955
HMEC_WT	hypoxia	clone_2	chr15	89689603	DEL	3.66	AA	-	66	0.348	0.969
HMEC_WT	hypoxia	clone_2	chr4	128888898	DEL	3.01	A	-	14	0.571	1
HMEC_WT	hypoxia	clone_2	chr4	180194762	DEL	3.16	G	-	18	0.5	1
HMEC_WT	hypoxia	clone_2	chr6	147865033	DEL	2.43	A	-	10	0.5	1
HMEC_WT	hypoxia	clone_2	chr5	114448532	DEL	2.61	A	-	19	0.421	1
HMEC_WT	hypoxia	clone_2	chr8	1408381	DEL	3.98	G	-	27	0.556	0.952
HMEC_WT	hypoxia	clone_2	chr1	224879834	DEL	2.34	T	-	7	0.571	0.95
HMEC_WT	hypoxia	clone_2	chr18	21324516	DEL	3.84	A	-	30	0.433	1
HMEC_WT	hypoxia	clone_2	chr7	3878942	DEL	3.41	A	-	30	0.433	0.947
HMEC_WT	hypoxia	clone_2	chr16	77843481	DEL	4.08	CTC	-	19	0.421	1
HMEC_WT	hypoxia__acetaldehyde	clone_1	chr14	69918108	DEL	3.29	C	-	17	0.647	1
HMEC_WT	hypoxia__acetaldehyde	clone_1	chr3	191834561	DEL	3.24	T	-	37	0.297	0.977
HMEC_WT	hypoxia__acetaldehyde	clone_1	chr12	117807708	DEL	2.42	TGTGCCAGG	-	23	0.435	1
HMEC_WT	hypoxia__acetaldehyde	clone_1	chr9	92464083	DEL	3.25	TGT	-	15	0.4	1
HMEC_WT	hypoxia__acetaldehyde	clone_1	chr2	46225232	DEL	3.48	AGGCC	-	19	0.632	1
HMEC_WT	hypoxia__acetaldehyde	clone_1	chr6	86600919	DEL	2.77	TTGGCACCATGGG	-	8	0.5	1
HMEC_WT	hypoxia__acetaldehyde	clone_1	chr15	90320040	DEL	5.23	CTCCTTCTTAGAGCTA	-	28	0.393	1
HMEC_WT	hypoxia__acetaldehyde	clone_1	chr20	40312808	DEL	5.45	AA	-	22	0.636	1
HMEC_WT	hypoxia__acetaldehyde	clone_1	chr4	157996109	DEL	4.75	A	-	12	0.583	0.967
HMEC_WT	hypoxia__acetaldehyde	clone_1	chr13	59375453	DEL	6.67	T	-	17	0.647	1
HMEC_WT	hypoxia__acetaldehyde	clone_1	chr2	222712255	DEL	2.4	TATGCGTTT	-	24	0.417	1
HMEC_WT	hypoxia__acetaldehyde	clone_1	chr11	64759850	DEL	3.47	CA	-	24	0.375	0.972
HMEC_WT	hypoxia__acetaldehyde	clone_1	chr1	210076572	DEL	2.85	C	-	22	0.5	1
HMEC_WT	hypoxia__acetaldehyde	clone_1	chr1	218621035	DEL	3.42	AA	-	23	0.435	1
HMEC_WT	hypoxia__acetaldehyde	clone_1	chr7	57116401	DEL	3.38	T	-	13	0.538	1
HMEC_WT	hypoxia__acetaldehyde	clone_1	chr1	182847873	DEL	3.71	T	-	25	0.6	0.944
HMEC_WT	hypoxia__acetaldehyde	clone_1	chr4	90116393	DEL	4.13	ACA	-	24	0.583	1
HMEC_WT	hypoxia__acetaldehyde	clone_1	chr12	115728626	DEL	3.35	T	-	25	0.56	1
HMEC_WT	hypoxia__acetaldehyde	clone_1	chr1	234506122	DEL	3.37	TT	-	25	0.4	1
HMEC_WT	hypoxia__acetaldehyde	clone_1	chr11	27714184	DEL	4.39	T	-	18	0.444	0.97
HMEC_WT	hypoxia__acetaldehyde	clone_1	chr2	177462048	DEL	3.56	T	-	26	0.462	1
HMEC_WT	hypoxia__acetaldehyde	clone_1	chr2	65313166	DEL	4.8	GGA	-	13	0.538	1
HMEC_WT	hypoxia__acetaldehyde	clone_1	chr5	77227147	DEL	2.02	T	-	25	0.32	0.947
HMEC_WT	hypoxia__acetaldehyde	clone_1	chr5	63747783	DEL	3.35	CA	-	23	0.565	0.933
HMEC_WT	hypoxia__acetaldehyde	clone_1	chr1	153003182	DEL	4.26	GAGCCAGGCTGTACCAAGGTCCCT	-	23	0.609	1
HMEC_WT	hypoxia__acetaldehyde	clone_1	chr1	205722246	DEL	2.62	TTG	-	18	0.333	1
HMEC_WT	hypoxia__acetaldehyde	clone_1	chr14	81797378	DEL	3.15	A	-	17	0.529	1
HMEC_WT	hypoxia__acetaldehyde	clone_1	chrX	82729270	DEL	2.79	A	-	23	0.522	1
HMEC_WT	hypoxia__acetaldehyde	clone_1	chr1	26870736	DEL	3.91	CTC	-	22	0.5	1
HMEC_WT	hypoxia__acetaldehyde	clone_1	chr6	134045645	DEL	2.66	T	-	34	0.471	1
HMEC_WT	hypoxia__acetaldehyde	clone_1	chr18	46155934	DEL	3.24	TA	-	25	0.4	1
HMEC_WT	hypoxia__acetaldehyde	clone_1	chrX	130189473	DEL	2.27	ACAG	-	15	0.467	1
HMEC_WT	hypoxia__acetaldehyde	clone_1	chr9	132006166	DEL	3.62	TC	-	19	0.684	0.938
HMEC_WT	hypoxia__acetaldehyde	clone_1	chr10	79943206	DEL	4.69	AT	-	36	0.472	0.949
HMEC_WT	hypoxia__acetaldehyde	clone_1	chr1	167008838	DEL	2.93	A	-	21	0.524	1
HMEC_WT	hypoxia__acetaldehyde	clone_1	chr2	197931812	DEL	2.04	C	-	23	0.435	1
HMEC_WT	hypoxia__acetaldehyde	clone_1	chr12	2539200	DEL	3.94	GACTTGAGGAGGGCTTCATAAAGATGCAGGCAGGGTTTAAG	-	18	0.5	0.955
HMEC_WT	hypoxia__acetaldehyde	clone_1	chr3	4555490	DEL	4.22	CTTAACCCATTTTTTGTTAATGTCAATAG	-	8	0.75	1
HMEC_WT	hypoxia__acetaldehyde	clone_1	chr3	196835140	DEL	2.36	TGTTT	-	51	0.255	1
HMEC_WT	hypoxia__acetaldehyde	clone_1	chr3	81033650	DEL	2.06	TGG	-	23	0.522	1
HMEC_WT	hypoxia__acetaldehyde	clone_1	chr1	14199788	DEL	6.02	T	-	28	0.571	0.964
HMEC_WT	hypoxia__acetaldehyde	clone_1	chr7	129769832	DEL	6.36	CT	-	17	0.529	1
HMEC_WT	hypoxia__acetaldehyde	clone_1	chr4	110527282	DEL	3.17	T	-	18	0.5	1
HMEC_WT	hypoxia__acetaldehyde	clone_2	chr17	32620857	DEL	3.03	A	-	21	0.429	1
HMEC_WT	hypoxia__acetaldehyde	clone_2	chr9	85806197	DEL	3.29	T	-	35	0.543	0.944
HMEC_WT	hypoxia__acetaldehyde	clone_2	chr3	36934222	DEL	6.18	TG	-	24	0.542	1
HMEC_WT	hypoxia__acetaldehyde	clone_2	chr6	82092218	DEL	3.24	TGTT	-	18	0.611	1
HMEC_WT	hypoxia__acetaldehyde	clone_2	chr21	19235582	DEL	2.32	A	-	25	0.6	1
HMEC_WT	hypoxia__acetaldehyde	clone_2	chr18	22596049	DEL	4.49	A	-	16	0.75	0.941
HMEC_WT	hypoxia__acetaldehyde	clone_2	chr7	78259219	DEL	2.27	T	-	10	0.6	1
HMEC_WT	hypoxia__acetaldehyde	clone_2	chr5	134161426	DEL	2.85	ACA	-	13	0.615	1
HMEC_WT	hypoxia__acetaldehyde	clone_2	chr11	51772748	DEL	2.45	C	-	7	0.286	1
HMEC_WT	hypoxia__acetaldehyde	clone_2	chr18	29909874	DEL	3.12	TTC	-	28	0.536	1
HMEC_WT	hypoxia__acetaldehyde	clone_2	chr2	108462949	DEL	3.62	TTCT	-	26	0.538	1
HMEC_WT	hypoxia__acetaldehyde	clone_2	chr2	157779339	DEL	3.04	TT	-	18	0.556	0.933
HMEC_WT	hypoxia__acetaldehyde	clone_2	chr16	78666490	DEL	2.03	A	-	28	0.464	1
HMEC_WT	hypoxia__acetaldehyde	clone_2	chr9	112050484	DEL	3.72	CTA	-	13	0.462	1
HMEC_WT	hypoxia__acetaldehyde	clone_2	chr13	86568135	DEL	2.65	A	-	20	0.4	1
HMEC_WT	hypoxia__acetaldehyde	clone_2	chr4	98334646	DEL	2.17	T	-	19	0.421	1
HMEC_WT	hypoxia__acetaldehyde	clone_2	chr2	182480165	DEL	3.04	AAC	-	18	0.556	1
HMEC_WT	hypoxia__acetaldehyde	clone_2	chr12	47268541	DEL	2.52	TTTG	-	19	0.316	1
HMEC_WT	hypoxia__acetaldehyde	clone_2	chr7	28565911	DEL	2.91	CT	-	26	0.346	1
HMEC_WT	hypoxia__acetaldehyde	clone_2	chr1	224704776	DEL	3.46	GTT	-	21	0.476	0.947
HMEC_WT	hypoxia__acetaldehyde	clone_2	chr7	130484654	DEL	2.97	CA	-	24	0.375	1
HMEC_WT	hypoxia__acetaldehyde	clone_2	chr6	170478868	DEL	2.46	GAACAGGGGTGAGGCCCTTCACAGCGTCGGGAT	-	30	0.4	0.931
HMEC_WT	hypoxia__acetaldehyde	clone_2	chr3	66508360	DEL	4.12	A	-	20	0.45	0.963
HMEC_WT	hypoxia__acetaldehyde	clone_2	chr1	191431028	DEL	2.52	A	-	22	0.5	0.938
HMEC_WT	hypoxia__acetaldehyde	clone_2	chr6	97733256	DEL	3.05	A	-	10	0.6	0.952
HMEC_WT	hypoxia__acetaldehyde	clone_2	chr3	159823333	DEL	3.71	CCT	-	30	0.267	1
HMEC_WT	hypoxia__acetaldehyde	clone_2	chr16	90006764	DEL	5.52	TT	-	29	0.379	1
HMEC_WT	hypoxia__acetaldehyde	clone_2	chr8	134044290	DEL	3.25	GTATGTATTCT	-	9	0.667	1
HMEC_WT	hypoxia__acetaldehyde	clone_2	chr6	70366258	DEL	3.87	TTTA	-	22	0.5	1
HMEC_WT	hypoxia__acetaldehyde	clone_2	chr5	334372	DEL	2.33	AGTCCC	-	28	0.429	1
HMEC_WT	hypoxia__acetaldehyde	clone_2	chr5	113571962	DEL	2.82	TA	-	27	0.519	1
HMEC_WT	hypoxia__acetaldehyde	clone_2	chr12	116249829	DEL	2.72	AATA	-	25	0.48	1
HMEC_WT	hypoxia__acetaldehyde	clone_2	chr12	33679933	DEL	3.55	AGCAACAGAGCATGTTG	-	23	0.435	0.958
HMEC_WT	hypoxia__acetaldehyde	clone_2	chr1	74965726	DEL	2.87	T	-	24	0.542	0.938
HMEC_WT	hypoxia__acetaldehyde	clone_2	chr7	151820593	DEL	4.01	GAACACCGCTCCGTGGCCTGGCCCCTCTGGCTACTGCAGGGCACACTCTACTCT	-	15	0.4	1
HMEC_WT	hypoxia__acetaldehyde	clone_2	chr12	109077358	DEL	6.17	T	-	28	0.536	0.974
TK6_WT	mock	clone_1	chr5	83306262	DEL	2.78	CACAGAG	-	15	0.533	1
TK6_WT	mock	clone_1	chr2	199752541	DEL	2.63	CTGTCTTC	-	30	0.467	1
TK6_WT	mock	clone_1	chr17	46104098	DEL	4.52	T	-	17	0.765	0.941
TK6_WT	mock	clone_1	chr14	24622260	DEL	3.41	T	-	30	0.433	1
TK6_WT	mock	clone_1	chr17	29138864	DEL	7.2	CTT	-	34	0.441	1
TK6_WT	mock	clone_1	chr7	960417	DEL	2.77	GATGGCGGGTGCTGTGGGAACTGACAGGAGCCAGGCACAGAGGGTCG	-	40	0.225	1
TK6_WT	mock	clone_1	chr2	114858673	DEL	2.98	TA	-	16	0.375	1
TK6_WT	mock	clone_1	chr13	19269586	DEL	3.15	G	-	44	0.295	1
TK6_WT	mock	clone_1	chr4	161002386	DEL	3.19	TGACC	-	25	0.48	1
TK6_WT	mock	clone_1	chr8	117063461	DEL	3.96	T	-	17	0.647	0.944
TK6_WT	mock	clone_1	chr20	46528894	DEL	3.6	CA	-	48	0.271	1
TK6_WT	mock	clone_1	chr7	157069865	DEL	2.31	TCCTTCACCTTCAG	-	26	0.385	1
TK6_WT	mock	clone_1	chrX	64708709	DEL	2.97	A	-	6	1	1
TK6_WT	mock	clone_1	chr13	23229501	DEL	2.56	T	-	45	0.222	0.968
TK6_WT	mock	clone_1	chr5	26968533	DEL	3.09	CCTCGG	-	27	0.519	1
TK6_WT	mock	clone_1	chr10	7981777	DEL	2.56	T	-	20	0.45	0.933
TK6_WT	mock	clone_1	chr6	41119748	DEL	3.65	T	-	18	0.556	1
TK6_WT	mock	clone_1	chr12	112700005	DEL	2.82	T	-	24	0.458	0.95
TK6_WT	mock	clone_1	chr3	100605792	DEL	2.64	TGCC	-	20	0.5	0.944
TK6_WT	mock	clone_1	chr8	38444753	DEL	2.85	G	-	40	0.3	1
TK6_WT	mock	clone_1	chr5	61704297	DEL	3.31	T	-	19	0.421	1
TK6_WT	mock	clone_1	chr9	10535876	DEL	2.46	TA	-	13	0.538	1
TK6_WT	mock	clone_1	chr7	20783495	DEL	4.42	T	-	28	0.5	1
TK6_WT	mock	clone_2	chr2	129276478	DEL	3.02	C	-	15	0.467	1
TK6_WT	mock	clone_2	chr9	44059302	DEL	2.17	A	-	6	0.333	0.974
TK6_WT	mock	clone_2	chr20	46100839	DEL	2.71	CTC	-	36	0.25	1
TK6_WT	mock	clone_2	chr10	128289879	DEL	5.14	T	-	26	0.538	0.962
TK6_WT	mock	clone_2	chr1	185245417	DEL	2.73	C	-	25	0.44	1
TK6_WT	mock	clone_2	chr4	165916069	DEL	2.61	A	-	17	0.529	1
TK6_WT	mock	clone_2	chr2	238653196	DEL	6.75	GCTGCCACGGGCTGCCTCTGTGACTGTGGTGTGTCACTGGTCCCGGCCCAT	-	26	0.615	0.971
TK6_WT	mock	clone_2	chr2	2896640	DEL	2.61	G	-	27	0.333	0.971
TK6_WT	mock	clone_2	chr5	129407887	DEL	2.72	CCACCACCATGTAAGAGGTGCCTTTCACCTC	-	10	0.7	1
TK6_WT	mock	clone_2	chr16	35204419	DEL	2.85	A	-	17	0.706	1
TK6_WT	mock	clone_2	chr12	71344779	DEL	4.37	AGG	-	6	0.833	1
TK6_WT	mock	clone_2	chr10	114298375	DEL	5.25	A	-	23	0.522	0.964
TK6_WT	mock	clone_2	chr2	235727292	DEL	5.06	TG	-	17	0.588	1
TK6_WT	mock	clone_2	chr4	143495694	DEL	3.7	C	-	23	0.348	1
TK6_WT	mock	clone_2	chr13	87819481	DEL	2.19	T	-	9	0.333	0.963
TK6_WT	mock	clone_2	chr2	138066836	DEL	2.7	ACCAGTGCTTTT	-	16	0.562	1
TK6_WT	mock	clone_2	chr10	66939797	DEL	6.58	GA	-	14	0.714	0.967
TK6_WT	mock	clone_2	chr20	59037495	DEL	3.9	AT	-	52	0.288	1
TK6_WT	mock	clone_2	chr2	38338468	DEL	6.33	T	-	25	0.72	1
TK6_WT	mock	clone_2	chr5	123971844	DEL	3.13	A	-	19	0.579	0.941
TK6_WT	mock	clone_2	chr6	26207666	DEL	2.51	TGAGACCTGAGACACAGGAAAAAGCATGACAAGGGAC	-	29	0.276	0.964
TK6_WT	mock	clone_2	chr21	44928820	DEL	4.12	GCCTTCCTCACCCTGGATGCCTGTGGGCA	-	28	0.429	0.962
TK6_WT	mock	clone_2	chr11	10187755	DEL	6.56	A	-	12	0.833	0.947
TK6_WT	mock	clone_2	chr4	10798919	DEL	2.44	C	-	14	0.357	1
TK6_WT	mock	clone_2	chr5	52686183	DEL	3.19	AGAGT	-	25	0.48	1
TK6_WT	mock	clone_2	chr9	93076309	DEL	3.29	TTCATTCA	-	25	0.32	0.955
TK6_WT	mock	clone_3	chr4	103696371	DEL	2.29	T	-	16	0.562	1
TK6_WT	mock	clone_3	chr2	1000786	DEL	2.17	A	-	23	0.391	0.952
TK6_WT	mock	clone_3	chr13	104860108	DEL	2.67	T	-	34	0.294	1
TK6_WT	mock	clone_3	chr10	15735581	DEL	3.94	GTTGT	-	18	0.5	1
TK6_WT	mock	clone_3	chr15	52299373	DEL	2.55	TGT	-	21	0.524	1
TK6_WT	mock	clone_3	chr1	195361618	DEL	5.12	A	-	17	0.647	0.947
TK6_WT	mock	clone_3	chr10	70372177	DEL	6.63	TG	-	33	0.485	1
TK6_WT	mock	clone_3	chr13	101032892	DEL	2.2	TT	-	25	0.24	0.974
TK6_WT	mock	clone_3	chr18	53570509	DEL	2.81	T	-	18	0.611	1
TK6_WT	mock	clone_3	chr1	200816109	DEL	8.79	ATG	-	29	0.655	1
TK6_WT	mock	clone_3	chr20	38215630	DEL	4.73	CCAGCCGGTC	-	29	0.345	1
TK6_WT	mock	clone_3	chr7	146529342	DEL	2.03	A	-	22	0.455	1
TK6_WT	mock	clone_3	chr2	189315217	DEL	3.15	CAAAATAGCTGATC	-	17	0.529	1
TK6_WT	mock	clone_3	chr5	26723939	DEL	2.12	ATTACATGTC	-	21	0.381	1
TK6_WT	mock	clone_3	chr14	76856748	DEL	2.65	TGGA	-	23	0.391	0.96
TK6_WT	mock	clone_3	chr1	17939803	DEL	3.76	TCTC	-	19	0.421	1
TK6_WT	mock	clone_3	chr16	66478060	DEL	6.31	GGAGGGAAGGCCAGA	-	28	0.464	1
TK6_WT	mock	clone_4	chr7	114367587	DEL	2.91	C	-	22	0.455	1
TK6_WT	mock	clone_4	chr5	149866094	DEL	3	T	-	23	0.391	1
TK6_WT	mock	clone_4	chr11	32521175	DEL	3.78	AAC	-	16	0.5	1
TK6_WT	mock	clone_4	chr1	21086170	DEL	2.46	G	-	25	0.52	1
TK6_WT	mock	clone_4	chr11	103162056	DEL	2.53	T	-	12	0.583	1
TK6_WT	mock	clone_4	chr3	20695412	DEL	2.98	AGAACTT	-	22	0.409	1
TK6_WT	mock	clone_4	chr5	26848814	DEL	6.02	C	-	27	0.63	1
TK6_WT	mock	clone_4	chr9	121672165	DEL	3.33	A	-	22	0.545	1
TK6_WT	mock	clone_4	chr3	29165948	DEL	2.77	ACAC	-	14	0.429	0.931
TK6_WT	mock	clone_4	chr2	31871565	DEL	2.15	GAATTGCTTGCACATCAATTAGCCACTCTCAGATTG	-	20	0.25	1
TK6_WT	mock	clone_4	chr21	16925120	DEL	2.22	AGAACATGTATAACATTGGCTTGGAGTAAGAGTCAAGGACAGAAGTTAGGT	-	17	0.471	1
TK6_WT	mock	clone_4	chr6	154534973	DEL	3.23	A	-	20	0.4	0.969
TK6_WT	mock	clone_4	chr3	8412648	DEL	6.46	AAAACTCCCCCTCAGTAGCCCCTGTCTCACTTGGGGTGAAAGCATGGGCA	-	23	0.696	1
TK6_WT	mock	clone_4	chr4	180923179	DEL	3.58	C	-	21	0.667	1
TK6_WT	acetaldehyde	clone_1	chr3	142063941	DEL	2.96	T	-	35	0.229	0.973
TK6_WT	acetaldehyde	clone_1	chr5	161403014	DEL	4.21	AATTTCCA	-	13	0.615	1
TK6_WT	acetaldehyde	clone_1	chr1	120288892	DEL	2.79	AC	-	33	0.273	1
TK6_WT	acetaldehyde	clone_1	chr2	85768433	DEL	7.1	GGAGCAAAAATCTGGACC	-	32	0.469	1
TK6_WT	acetaldehyde	clone_1	chr8	10161634	DEL	2.65	GAGGCGGAT	-	19	0.316	1
TK6_WT	acetaldehyde	clone_1	chr2	162561704	DEL	3.49	TGT	-	13	0.538	1
TK6_WT	acetaldehyde	clone_1	chr15	56520142	DEL	4.38	C	-	17	0.706	1
TK6_WT	acetaldehyde	clone_1	chr4	90223624	DEL	2.84	CCTTATCTTGAG	-	18	0.444	1
TK6_WT	acetaldehyde	clone_1	chr2	208791434	DEL	3.81	T	-	23	0.565	1
TK6_WT	acetaldehyde	clone_1	chr13	55283745	DEL	2.07	T	-	24	0.333	1
TK6_WT	acetaldehyde	clone_1	chr16	3764326	DEL	3.52	A	-	29	0.414	1
TK6_WT	acetaldehyde	clone_2	chr11	46276952	DEL	6.07	G	-	20	0.5	1
TK6_WT	acetaldehyde	clone_2	chr20	17705048	DEL	3.04	TGGCCAGGCCTGGTCATGTGTGTTGTTACCTCAC	-	15	0.4	1
TK6_WT	acetaldehyde	clone_2	chr4	108892329	DEL	2.11	CA	-	21	0.476	1
TK6_WT	acetaldehyde	clone_2	chr11	108706666	DEL	7.67	A	-	8	1	1
TK6_WT	acetaldehyde	clone_2	chr2	176433039	DEL	4.34	T	-	20	0.55	0.963
TK6_WT	acetaldehyde	clone_2	chr19	11460362	DEL	2.47	C	-	16	0.5	0.944
TK6_WT	acetaldehyde	clone_2	chr10	32652435	DEL	2.44	TACTATTGA	-	14	0.357	1
TK6_WT	acetaldehyde	clone_2	chr12	31007193	DEL	5.34	T	-	15	0.667	0.935
TK6_WT	acetaldehyde	clone_2	chr2	100769874	DEL	4.79	T	-	25	0.48	0.963
TK6_WT	acetaldehyde	clone_2	chr6	44711017	DEL	3.02	TCCCATACTCCATGCATCCTAGTTAGACAT	-	29	0.276	0.957
TK6_WT	acetaldehyde	clone_2	chr19	27682134	DEL	2.2	A	-	19	0.526	1
TK6_WT	acetaldehyde	clone_2	chr4	10296434	DEL	3.59	A	-	14	0.571	1
TK6_WT	acetaldehyde	clone_2	chr6	18470272	DEL	2.48	ATA	-	21	0.429	1
TK6_WT	acetaldehyde	clone_2	chr7	103620348	DEL	4.32	A	-	17	0.412	1
TK6_WT	acetaldehyde	clone_2	chr6	144072578	DEL	2.13	A	-	19	0.474	1
TK6_WT	acetaldehyde	clone_3	chr4	72036566	DEL	3.62	C	-	9	0.667	1
TK6_WT	acetaldehyde	clone_3	chr6	93460644	DEL	2.67	TTTT	-	10	0.7	1
TK6_WT	acetaldehyde	clone_3	chr6	62201650	DEL	3.12	A	-	8	0.75	1
TK6_WT	acetaldehyde	clone_3	chr13	76269635	DEL	3.31	ATACTG	-	19	0.421	1
TK6_WT	acetaldehyde	clone_3	chr8	125267766	DEL	3.14	CT	-	25	0.32	1
TK6_WT	acetaldehyde	clone_3	chr7	83864583	DEL	3.01	A	-	13	0.538	1
TK6_WT	acetaldehyde	clone_3	chr21	21268262	DEL	3.31	C	-	23	0.478	1
TK6_WT	acetaldehyde	clone_3	chr5	22351578	DEL	2.27	TTATAGTTT	-	13	0.462	0.947
TK6_WT	acetaldehyde	clone_3	chr6	98166002	DEL	2.78	A	-	23	0.478	1
TK6_WT	acetaldehyde	clone_3	chr15	45031539	DEL	4	CTTT	-	45	0.311	1
TK6_WT	acetaldehyde	clone_3	chr22	17597687	DEL	5.64	TGGCGTGTTCTTGGCTCGC	-	28	0.536	1
TK6_WT	acetaldehyde	clone_3	chr19	5636277	DEL	4.68	G	-	24	0.625	1
TK6_WT	acetaldehyde	clone_3	chr3	197454964	DEL	3.36	TTCTGACAGGAGACCAGGAAC	-	56	0.268	0.956
TK6_WT	acetaldehyde	clone_3	chr3	147595579	DEL	4.76	C	-	21	0.524	1
TK6_WT	acetaldehyde	clone_3	chr2	38234304	DEL	2.42	T	-	18	0.389	0.947
TK6_WT	acetaldehyde	clone_3	chr20	8973041	DEL	4.36	T	-	18	0.611	1
TK6_WT	acetaldehyde	clone_3	chr4	26618887	DEL	5.73	A	-	26	0.692	1
TK6_WT	hypoxia	clone_1	chr1	1226313	DEL	3.65	GCTCTTTCCAGAAACCCTCAACCCTGTACGGTCAGGAGGAAACATGGCACCTCCCCTCTGGGG	-	42	0.31	1
TK6_WT	hypoxia	clone_1	chr2	7133225	DEL	2.31	TACTCTGCTGGGCTGGTTCCCTGG	-	33	0.273	0.955
TK6_WT	hypoxia	clone_1	chr6	60585173	DEL	2.04	C	-	12	0.5	1
TK6_WT	hypoxia	clone_1	chr13	23694392	DEL	3.07	ATTATTGATGAGAAAAAGAAAAAAGAAGCTACTGAGATGGTGGATAGATTT	-	19	0.316	1
TK6_WT	hypoxia	clone_1	chr2	208756259	DEL	2.78	A	-	9	0.778	1
TK6_WT	hypoxia	clone_1	chr11	6234758	DEL	5.24	AAGG	-	31	0.419	1
TK6_WT	hypoxia	clone_1	chr10	56829278	DEL	2.69	A	-	17	0.588	1
TK6_WT	hypoxia	clone_1	chr8	59868688	DEL	2.31	CT	-	26	0.385	1
TK6_WT	hypoxia	clone_1	chr7	83473436	DEL	3.33	A	-	15	0.6	1
TK6_WT	hypoxia	clone_1	chr2	55766999	DEL	2.69	A	-	28	0.464	0.944
TK6_WT	hypoxia	clone_1	chr5	65401467	DEL	2.7	GAACACAAGGGAGTTTTTCTCCAATATTTACTGTGA	-	17	0.294	0.966
TK6_WT	hypoxia	clone_1	chr11	108984140	DEL	2.22	T	-	22	0.318	1
TK6_WT	hypoxia	clone_1	chr20	60776403	DEL	2.8	TCGGATGGGACCTACGGGGCTTGAGGGAGCCCA	-	36	0.25	1
TK6_WT	hypoxia	clone_1	chr1	78369325	DEL	3.13	A	-	19	0.579	0.941
TK6_WT	hypoxia	clone_1	chr19	17208893	DEL	7.84	CTGAGTCCCTCTGGTACTGGCCACTCCGGG	-	28	0.607	1
TK6_WT	hypoxia	clone_1	chr9	15910552	DEL	3.68	T	-	24	0.5	1
TK6_WT	hypoxia	clone_2	chr10	70428193	DEL	3.18	GTAAA	-	22	0.409	1
TK6_WT	hypoxia	clone_2	chr12	3856148	DEL	2.07	TAGACCTAAAACCA	-	14	0.286	1
TK6_WT	hypoxia	clone_2	chr1	162340802	DEL	2.77	A	-	24	0.458	1
TK6_WT	hypoxia	clone_2	chr8	20081431	DEL	2.87	AAAT	-	12	0.417	1
TK6_WT	hypoxia	clone_2	chr4	160044286	DEL	2.59	GATCTCATGAGACTTATTCACTATCACAAGAATAGCATG	-	21	0.381	1
TK6_WT	hypoxia	clone_2	chr5	29395609	DEL	2.12	C	-	19	0.421	1
TK6_WT	hypoxia	clone_2	chr5	174252322	DEL	2.73	A	-	15	0.4	1
TK6_WT	hypoxia	clone_2	chr4	183821107	DEL	2.69	AAAGAAAAAGAAA	-	17	0.353	1
TK6_WT	hypoxia	clone_2	chr13	69338303	DEL	2.28	A	-	28	0.429	0.95
TK6_WT	hypoxia	clone_2	chr4	133323971	DEL	3.03	G	-	14	0.429	1
TK6_WT	hypoxia	clone_2	chr14	56463834	DEL	4.51	CTT	-	23	0.565	1
TK6_WT	hypoxia	clone_2	chr11	5502486	DEL	2.85	CA	-	15	0.667	1
TK6_WT	hypoxia	clone_3	chr4	45277280	DEL	6.31	T	-	16	0.75	1
TK6_WT	hypoxia	clone_3	chr3	60922243	DEL	3.26	TGGGCACATTTGC	-	24	0.458	1
TK6_WT	hypoxia	clone_3	chr6	167729342	DEL	2.2	ATTTTTCAGCACTAAAAAG	-	16	0.5	1
TK6_WT	hypoxia	clone_3	chr19	3307530	DEL	4.97	C	-	45	0.444	1
TK6_WT	hypoxia	clone_3	chr13	88579294	DEL	2.58	G	-	24	0.333	1
TK6_WT	hypoxia	clone_3	chr2	200343053	DEL	2.37	T	-	14	0.5	1
TK6_WT	hypoxia	clone_3	chr2	3287210	DEL	3.95	TCCAGAAAGCTCGTTCACCACAA	-	27	0.481	1
TK6_WT	hypoxia	clone_3	chr21	13620762	DEL	2.04	A	-	8	0.5	1
TK6_WT	hypoxia	clone_3	chr1	36308390	DEL	5.84	CA	-	57	0.474	0.964
TK6_WT	hypoxia	clone_3	chr11	100421875	DEL	2.67	A	-	10	0.6	0.941
TK6_WT	hypoxia	clone_3	chrX	86261889	DEL	5	AGTG	-	12	1	1
TK6_WT	hypoxia	clone_3	chr7	87866770	DEL	3.31	TAAG	-	32	0.438	1
TK6_WT	hypoxia	clone_3	chr5	113294080	DEL	3.55	GTGAGAGGTTGTTTCTTTTTTAAGCCACTCA	-	25	0.32	1
TK6_WT	hypoxia	clone_3	chr3	179965568	DEL	2.93	CT	-	36	0.333	1
TK6_WT	hypoxia	clone_3	chr10	125233604	DEL	4.42	AACA	-	28	0.5	1
TK6_WT	hypoxia	clone_3	chrX	102764066	DEL	3.08	GTGAGACCTTGAGCAGA	-	8	0.625	1
TK6_WT	hypoxia__acetaldehyde	clone_1	chr7	122461954	DEL	3.54	C	-	20	0.5	1
TK6_WT	hypoxia__acetaldehyde	clone_1	chrX	344190	DEL	8.5	TGAGACCTCAGCAACGGGAGGCGGGAT	-	31	0.645	1
TK6_WT	hypoxia__acetaldehyde	clone_1	chr8	113066808	DEL	3.39	A	-	18	0.611	0.941
TK6_WT	hypoxia__acetaldehyde	clone_1	chr2	68524703	DEL	3.49	ATGTTCAAACTTCATTTAGTCAG	-	13	0.538	1
TK6_WT	hypoxia__acetaldehyde	clone_1	chr4	115691935	DEL	2.93	A	-	16	0.5	0.952
TK6_WT	hypoxia__acetaldehyde	clone_1	chr17	10098968	DEL	5.43	A	-	20	0.55	0.966
TK6_WT	hypoxia__acetaldehyde	clone_1	chr4	148275910	DEL	2.91	T	-	21	0.476	1
TK6_WT	hypoxia__acetaldehyde	clone_1	chr5	2025444	DEL	2.7	GCTTCCCTCAGCTAGGAGGAGATGGTTTTTTAAAGGCTTGCTGAAGGGCGGT	-	24	0.292	1
TK6_WT	hypoxia__acetaldehyde	clone_1	chr2	238986739	DEL	6.55	TGGGGCGACCGCAGAGCTCCAG	-	33	0.455	1
TK6_WT	hypoxia__acetaldehyde	clone_1	chr4	119932955	DEL	2.68	T	-	17	0.529	1
TK6_WT	hypoxia__acetaldehyde	clone_1	chr4	134194755	DEL	3.47	T	-	21	0.619	1
TK6_WT	hypoxia__acetaldehyde	clone_1	chr3	148426662	DEL	5.56	AT	-	22	0.5	0.978
TK6_WT	hypoxia__acetaldehyde	clone_1	chr8	107787140	DEL	4.33	C	-	7	0.857	1
TK6_WT	hypoxia__acetaldehyde	clone_1	chr13	34285877	DEL	3.83	A	-	38	0.316	1
TK6_WT	hypoxia__acetaldehyde	clone_1	chr13	23237195	DEL	3.48	TATTGAATTCATACTTTGAA	-	36	0.306	1
TK6_WT	hypoxia__acetaldehyde	clone_1	chr21	27427747	DEL	6.02	T	-	17	0.647	1
TK6_WT	hypoxia__acetaldehyde	clone_1	chr16	80807301	DEL	3.93	ATGATAGAGAACTAGTGTTGCTC	-	20	0.45	1
TK6_WT	hypoxia__acetaldehyde	clone_1	chr11	87000161	DEL	3.76	A	-	19	0.421	1
TK6_WT	hypoxia__acetaldehyde	clone_1	chr21	40750689	DEL	4.37	T	-	21	0.571	1
TK6_WT	hypoxia__acetaldehyde	clone_1	chr15	22400204	DEL	2.27	A	-	15	0.267	0.979
TK6_WT	hypoxia__acetaldehyde	clone_2	chr16	47830553	DEL	4.09	A	-	27	0.37	1
TK6_WT	hypoxia__acetaldehyde	clone_2	chr10	131614665	DEL	2.05	T	-	7	0.571	0.938
TK6_WT	hypoxia__acetaldehyde	clone_2	chr2	135386186	DEL	2.11	GAACA	-	22	0.409	1
TK6_WT	hypoxia__acetaldehyde	clone_2	chr20	63849825	DEL	14.69	CCACCTCCGCTGCCGCCGGGTCCCCTGCCCCGCCAACCAACCACGCATCTG	-	49	0.694	1
TK6_WT	hypoxia__acetaldehyde	clone_2	chr6	90319318	DEL	2.44	A	-	17	0.353	1
TK6_WT	hypoxia__acetaldehyde	clone_2	chr2	100688332	DEL	5.74	T	-	17	0.647	1
TK6_WT	hypoxia__acetaldehyde	clone_2	chr10	80336115	DEL	3.8	AAAC	-	17	0.471	1
TK6_WT	hypoxia__acetaldehyde	clone_2	chr1	202898692	DEL	3.87	GCTTGGCTTC	-	21	0.429	1
TK6_WT	hypoxia__acetaldehyde	clone_2	chr10	93746748	DEL	2.08	A	-	11	0.273	1
TK6_WT	hypoxia__acetaldehyde	clone_2	chr6	142702119	DEL	2.74	TGTGTA	-	11	0.364	1
TK6_WT	hypoxia__acetaldehyde	clone_2	chr10	91247710	DEL	4.16	AGAAGGTAGAACAATAA	-	18	0.5	1
TK6_WT	hypoxia__acetaldehyde	clone_2	chr4	29984308	DEL	2.79	AGCTCCCA	-	20	0.4	1
TK6_WT	hypoxia__acetaldehyde	clone_2	chr5	105958583	DEL	4.53	TC	-	10	0.7	1
TK6_WT	hypoxia__acetaldehyde	clone_2	chr18	79308656	DEL	5.08	AGGTAGAAGGTCAGGGGTGGTGGAGTGATCCCCAGC	-	20	0.55	0.962
TK6_WT	hypoxia__acetaldehyde	clone_2	chr1	100983790	DEL	2.07	A	-	18	0.278	1
TK6_WT	hypoxia__acetaldehyde	clone_3	chr2	75756484	DEL	3.67	T	-	18	0.611	1
TK6_WT	hypoxia__acetaldehyde	clone_3	chr5	72654362	DEL	6.39	G	-	42	0.5	1
TK6_WT	hypoxia__acetaldehyde	clone_3	chr1	121391245	DEL	3.34	TACATGGGAGAGTC	-	23	0.348	1
TK6_WT	hypoxia__acetaldehyde	clone_3	chr2	20530019	DEL	2.58	GTAGGGGTAAT	-	41	0.244	1
TK6_WT	hypoxia__acetaldehyde	clone_3	chr2	111341024	DEL	2.22	T	-	11	0.364	1
TK6_WT	hypoxia__acetaldehyde	clone_3	chr19	22351789	DEL	2.84	ATGT	-	19	0.316	1
TK6_WT	hypoxia__acetaldehyde	clone_3	chr11	99022830	DEL	2.39	T	-	9	0.556	1
TK6_WT	hypoxia__acetaldehyde	clone_3	chr10	55428291	DEL	2.14	TATCTATTTCTTCTGTAA	-	8	0.5	1
TK6_WT	hypoxia__acetaldehyde	clone_3	chr4	127580322	DEL	3.54	ATCGCTTGAACT	-	28	0.429	1
TK6_WT	hypoxia__acetaldehyde	clone_3	chr4	93673549	DEL	2.4	T	-	6	0.833	1
TK6_WT	hypoxia__acetaldehyde	clone_3	chr4	166376156	DEL	5.05	T	-	19	0.579	1
TK6_WT	hypoxia__acetaldehyde	clone_3	chr20	62858634	DEL	2.37	GCAGGTGTTTCCCAGGGAGGAAGGGGCTAT	-	53	0.226	0.964
FaDu_WT	mock	clone_1	chr4	129045593	INS	3.41	-	AT	14	0.714	1
FaDu_WT	mock	clone_1	chr11	11747089	INS	3.96	-	AT	23	0.435	1
FaDu_WT	mock	clone_1	chr6	166776421	INS	2.56	-	T	24	0.333	0.958
FaDu_WT	mock	clone_1	chr4	168450562	INS	2.26	-	TA	12	0.417	1
FaDu_WT	mock	clone_1	chr9	110083678	INS	3.66	-	G	10	0.5	1
FaDu_WT	mock	clone_2	chr7	68695731	INS	2.65	-	GGGAAGATATGAAGG	18	0.278	1
FaDu_WT	mock	clone_2	chr8	4238228	INS	2.37	-	T	15	0.467	1
FaDu_WT	mock	clone_2	chrX	71003305	INS	3.63	-	A	9	0.778	1
FaDu_WT	mock	clone_2	chr16	78773206	INS	2.54	-	AT	11	0.455	1
FaDu_WT	mock	clone_2	chr12	72807170	INS	2.23	-	A	8	0.5	1
FaDu_WT	mock	clone_2	chr7	44858810	INS	3.28	-	T	24	0.5	0.952
FaDu_WT	mock	clone_3	chr15	41032116	INS	6.22	-	GCACAGCACAGCACAGCACA	29	0.724	1
FaDu_WT	mock	clone_3	chr7	114579131	INS	2.91	-	AAATATGTTTTAACAATTAA	15	0.333	1
FaDu_WT	mock	clone_3	chr2	160166600	INS	3.5	-	T	9	0.556	1
FaDu_WT	mock	clone_3	chr19	15616323	INS	3.29	-	TCCTCTCCTCGCTCACTCAT	9	0.444	1
FaDu_WT	mock	clone_3	chr13	32586153	INS	4.53	-	A	26	0.423	1
FaDu_WT	mock	clone_3	chr11	10308015	INS	2.83	-	TCCT	34	0.265	1
FaDu_WT	mock	clone_3	chr3	143467278	INS	2.02	-	T	17	0.235	1
FaDu_WT	mock	clone_3	chr11	120288805	INS	4.15	-	CATACGCACATGTATGTATTA	19	0.421	1
FaDu_WT	mock	clone_3	chr13	21743141	INS	3.01	-	ATC	12	0.417	1
FaDu_WT	mock	clone_3	chr8	136917970	INS	2.07	-	A	14	0.357	0.96
FaDu_WT	acetaldehyde	clone_1	chr9	134569351	INS	2.14	-	TTT	31	0.226	1
FaDu_WT	acetaldehyde	clone_1	chr5	156164949	INS	3.47	-	T	20	0.6	1
FaDu_WT	acetaldehyde	clone_1	chr8	21284002	INS	4.24	-	T	12	0.667	1
FaDu_WT	acetaldehyde	clone_1	chr12	76008537	INS	3.02	-	CTAT	35	0.314	1
FaDu_WT	acetaldehyde	clone_1	chr2	79711035	INS	3.28	-	T	15	0.333	1
FaDu_WT	acetaldehyde	clone_1	chr22	36735499	INS	4.69	-	T	31	0.516	0.957
FaDu_WT	acetaldehyde	clone_1	chr19	45346885	INS	10.49	-	GTCCCCAAG	45	0.578	1
FaDu_WT	acetaldehyde	clone_1	chr18	79339287	INS	2.81	-	ACAGTAGGAAGTGTGTCATGATC	9	0.667	1
FaDu_WT	acetaldehyde	clone_1	chr2	157964296	INS	4.75	-	T	10	0.7	1
FaDu_WT	acetaldehyde	clone_1	chr8	138277796	INS	2.46	-	AGTAG	22	0.227	1
FaDu_WT	acetaldehyde	clone_1	chr4	183360026	INS	5.84	-	C	19	0.737	0.947
FaDu_WT	acetaldehyde	clone_2	chr2	157514063	INS	3.66	-	T	19	0.474	1
FaDu_WT	acetaldehyde	clone_2	chr18	13306309	INS	2.19	-	AAGAAGG	24	0.292	1
FaDu_WT	acetaldehyde	clone_2	chr18	49306979	INS	4.1	-	CTCT	8	0.875	1
FaDu_WT	acetaldehyde	clone_2	chr7	148104969	INS	4.52	-	A	16	0.625	0.938
FaDu_WT	acetaldehyde	clone_2	chr15	43519980	INS	3.97	-	A	35	0.343	1
FaDu_WT	hypoxia	clone_1	chr12	132358766	INS	9.24	-	CAGCCACCTCTGCAAGTTCCGTGGATGTGGACAG	34	0.529	0.981
FaDu_WT	hypoxia	clone_1	chr18	27348356	INS	2.74	-	T	16	0.625	1
FaDu_WT	hypoxia	clone_1	chr3	54235018	INS	2.54	-	A	14	0.5	0.933
FaDu_WT	hypoxia	clone_1	chr10	132942356	INS	13.99	-	CCGGGGCCTCCCCGGGGCGGGGATC	20	0.9	0.961
FaDu_WT	hypoxia	clone_1	chr16	76511022	INS	2.1	-	T	17	0.235	1
FaDu_WT	hypoxia	clone_1	chr17	72445258	INS	2.01	-	GG	9	0.222	0.981
FaDu_WT	hypoxia	clone_1	chr20	61243382	INS	2.78	-	A	44	0.295	1
FaDu_WT	hypoxia	clone_1	chr10	23909355	INS	2.69	-	A	14	0.429	1
FaDu_WT	hypoxia	clone_1	chr8	106234127	INS	5.33	-	AAAGAAA	31	0.484	1
FaDu_WT	hypoxia	clone_1	chr10	107966282	INS	2.43	-	T	25	0.36	1
FaDu_WT	hypoxia	clone_1	chr5	143368802	INS	3.89	-	A	27	0.333	0.98
FaDu_WT	hypoxia	clone_2	chr5	155808221	INS	3.35	-	T	20	0.35	0.967
FaDu_WT	hypoxia	clone_2	chr16	9712899	INS	2.74	-	G	22	0.364	0.957
FaDu_WT	hypoxia	clone_2	chr12	130827681	INS	2.75	-	G	31	0.29	1
FaDu_WT	hypoxia	clone_2	chr7	21661445	INS	2.06	-	T	14	0.214	0.974
FaDu_WT	hypoxia	clone_2	chr2	164988462	INS	4.63	-	T	8	0.875	0.933
FaDu_WT	hypoxia	clone_3	chr6	38896574	INS	2.45	-	A	21	0.476	1
FaDu_WT	hypoxia	clone_3	chr11	21233546	INS	4.71	-	T	14	0.571	1
FaDu_WT	hypoxia	clone_3	chr9	32129411	INS	2.5	-	A	13	0.385	1
FaDu_WT	hypoxia	clone_3	chr10	46422363	INS	2.32	-	C	33	0.273	1
FaDu_WT	hypoxia	clone_3	chr12	97484754	INS	2.18	-	TA	13	0.385	1
FaDu_WT	hypoxia	clone_3	chr7	66378814	INS	3.74	-	GGCC	36	0.25	1
FaDu_WT	hypoxia	clone_3	chr20	64147595	INS	4.32	-	GCTCT	60	0.3	1
FaDu_WT	hypoxia__acetaldehyde	clone_1	chr2	22745004	INS	3.11	-	A	17	0.412	0.955
FaDu_WT	hypoxia__acetaldehyde	clone_1	chr4	176248117	INS	2.44	-	T	17	0.353	1
FaDu_WT	hypoxia__acetaldehyde	clone_1	chr2	22236941	INS	2.33	-	C	16	0.25	0.97
FaDu_WT	hypoxia__acetaldehyde	clone_1	chr2	18053803	INS	4.3	-	A	15	0.4	1
FaDu_WT	hypoxia__acetaldehyde	clone_1	chr17	6757603	INS	4.44	-	GAATTATT	28	0.357	0.974
FaDu_WT	hypoxia__acetaldehyde	clone_1	chr13	110842062	INS	2.66	-	CTAT	33	0.303	1
FaDu_WT	hypoxia__acetaldehyde	clone_1	chr2	51177789	INS	3.22	-	A	21	0.286	1
FaDu_WT	hypoxia__acetaldehyde	clone_1	chr21	7256240	INS	2.35	-	G	43	0.302	0.955
FaDu_WT	hypoxia__acetaldehyde	clone_1	chr1	148521639	INS	2.71	-	T	28	0.25	0.968
FaDu_WT	hypoxia__acetaldehyde	clone_1	chr9	118412024	INS	2.34	-	T	9	0.333	1
FaDu_WT	hypoxia__acetaldehyde	clone_2	chr1	119702343	INS	2.21	-	TTACAGGC	19	0.211	1
FaDu_WT	hypoxia__acetaldehyde	clone_2	chr4	178234294	INS	3.86	-	T	11	0.636	1
FaDu_WT	hypoxia__acetaldehyde	clone_2	chr6	95755752	INS	2.22	-	T	12	0.333	1
FaDu_WT	hypoxia__acetaldehyde	clone_2	chr10	25509642	INS	4.71	-	C	14	0.571	1
FaDu_WT	hypoxia__acetaldehyde	clone_2	chr16	35451950	INS	2.72	-	A	28	0.214	1
FaDu_WT	hypoxia__acetaldehyde	clone_2	chr4	16300107	INS	2.64	-	A	9	0.444	0.955
SK-GT-4_WT	mock	clone_1	chr1	110270951	INS	4.95	-	G	21	0.667	1
SK-GT-4_WT	mock	clone_1	chr2	487874	INS	4.74	-	GCAGACCCCACGCCGGTTCCCTCC	40	0.3	1
SK-GT-4_WT	mock	clone_1	chrX	74813355	INS	5.37	-	A	7	1	1
SK-GT-4_WT	mock	clone_1	chr9	24978957	INS	3.23	-	A	10	0.6	1
SK-GT-4_WT	mock	clone_1	chr14	42486197	INS	2.05	-	T	16	0.375	1
SK-GT-4_WT	mock	clone_1	chr3	140891449	INS	2.94	-	T	23	0.478	0.952
SK-GT-4_WT	mock	clone_1	chr9	71251178	INS	2.48	-	T	21	0.429	1
SK-GT-4_WT	mock	clone_1	chr17	11935794	INS	2.3	-	T	22	0.227	1
SK-GT-4_WT	mock	clone_1	chr10	39452477	INS	3.07	-	A	16	0.438	1
SK-GT-4_WT	mock	clone_1	chr6	95307551	INS	2.54	-	C	21	0.286	1
SK-GT-4_WT	mock	clone_1	chr3	166944706	INS	3.6	-	AT	20	0.35	1
SK-GT-4_WT	mock	clone_2	chr2	125260215	INS	2.58	-	A	12	0.5	1
SK-GT-4_WT	mock	clone_2	chr1	33510265	INS	2.05	-	AGAGGGAGAGGG	17	0.353	1
SK-GT-4_WT	mock	clone_2	chr4	81505635	INS	5.33	-	T	22	0.545	1
SK-GT-4_WT	mock	clone_2	chr11	134523449	INS	3.32	-	CCGGCCGCGGGGAGGCGCCGTGAGAACCAGG	16	0.312	1
SK-GT-4_WT	mock	clone_2	chr12	59999274	INS	2.12	-	T	19	0.421	1
SK-GT-4_WT	mock	clone_2	chr18	14937523	INS	2.4	-	CTCCACTCCAGCCTCTGATGG	16	0.25	1
SK-GT-4_WT	mock	clone_2	chr9	18287682	INS	2.75	-	AAATATATTACATATATGTATGTGTATACATACAT	17	0.471	1
SK-GT-4_WT	mock	clone_2	chr5	103286111	INS	2.45	-	T	11	0.455	1
SK-GT-4_WT	mock	clone_2	chr4	44648905	INS	2.73	-	TTTG	9	0.556	1
SK-GT-4_WT	mock	clone_2	chr5	8394074	INS	2.91	-	T	34	0.382	1
SK-GT-4_WT	mock	clone_2	chr17	50545420	INS	3.19	-	GCCCCC	26	0.308	0.955
SK-GT-4_WT	mock	clone_2	chr11	73898650	INS	3.16	-	TACCGAAAAA	42	0.31	1
SK-GT-4_WT	mock	clone_2	chr13	63375564	INS	4.13	-	A	12	0.583	1
SK-GT-4_WT	mock	clone_3	chr20	7859703	INS	2.81	-	AACAGAGGGGACGAGGAA	25	0.28	1
SK-GT-4_WT	mock	clone_3	chrX	55367894	INS	4.8	-	G	7	1	1
SK-GT-4_WT	mock	clone_3	chr10	83065355	INS	3.5	-	T	15	0.733	1
SK-GT-4_WT	mock	clone_3	chr1	54309725	INS	4.25	-	A	13	0.538	0.963
SK-GT-4_WT	mock	clone_3	chr2	228707103	INS	2.47	-	T	16	0.5	0.944
SK-GT-4_WT	mock	clone_3	chr2	114273720	INS	3.72	-	A	27	0.407	1
SK-GT-4_WT	mock	clone_3	chr2	149300110	INS	3.8	-	T	12	0.667	1
SK-GT-4_WT	acetaldehyde	clone_1	chr15	24234432	INS	3.01	-	A	14	0.571	1
SK-GT-4_WT	acetaldehyde	clone_1	chr4	148285705	INS	2.15	-	A	21	0.429	0.941
SK-GT-4_WT	acetaldehyde	clone_1	chr15	24031044	INS	2.75	-	T	21	0.429	0.96
SK-GT-4_WT	acetaldehyde	clone_1	chr7	56846803	INS	3.2	-	G	29	0.276	1
SK-GT-4_WT	acetaldehyde	clone_1	chr10	106551265	INS	3.14	-	AGGCAGGCAGGCAGGCAGGCAGGCAGGA	14	0.357	0.97
SK-GT-4_WT	acetaldehyde	clone_1	chr7	155147399	INS	2.3	-	T	29	0.448	0.938
SK-GT-4_WT	acetaldehyde	clone_1	chr10	19540801	INS	2.45	-	AT	19	0.316	1
SK-GT-4_WT	acetaldehyde	clone_2	chr1	9699137	INS	4.63	-	A	19	0.632	1
SK-GT-4_WT	acetaldehyde	clone_2	chr4	60636733	INS	3.36	-	T	25	0.4	1
SK-GT-4_WT	acetaldehyde	clone_2	chr17	82525989	INS	14.09	-	TGTGGCCT	30	0.767	0.983
SK-GT-4_WT	acetaldehyde	clone_2	chr7	8798780	INS	2.01	-	TG	23	0.217	1
SK-GT-4_WT	hypoxia	clone_1	chr2	129013280	INS	2.46	-	G	24	0.458	0.944
SK-GT-4_WT	hypoxia	clone_1	chr7	119123148	INS	2.14	-	A	23	0.217	1
SK-GT-4_WT	hypoxia	clone_1	chr3	167109457	INS	3.99	-	A	23	0.478	1
SK-GT-4_WT	hypoxia	clone_1	chr1	162534425	INS	2.04	-	A	31	0.29	0.935
SK-GT-4_WT	hypoxia	clone_1	chr20	9108607	INS	2.46	-	T	28	0.286	1
SK-GT-4_WT	hypoxia	clone_2	chr3	162382784	INS	2.39	-	A	17	0.235	1
SK-GT-4_WT	hypoxia	clone_2	chr17	68200142	INS	4.63	-	GGGTGCTTCCAACATTTCAGATGGGTTTGTTT	39	0.308	0.977
SK-GT-4_WT	hypoxia	clone_2	chrX	74945604	INS	2.4	-	ACCTT	5	1	1
SK-GT-4_WT	hypoxia	clone_2	chr2	115456203	INS	3.31	-	A	22	0.5	1
SK-GT-4_WT	hypoxia	clone_2	chr6	66212314	INS	3.91	-	A	21	0.524	1
SK-GT-4_WT	hypoxia	clone_2	chr2	214203784	INS	3.12	-	A	18	0.5	1
SK-GT-4_WT	hypoxia	clone_2	chr2	68096691	INS	3.22	-	T	23	0.304	0.97
SK-GT-4_WT	hypoxia	clone_2	chr11	39724921	INS	2.3	-	A	22	0.227	1
SK-GT-4_WT	hypoxia	clone_2	chr7	152872459	INS	2.83	-	AGCGGTCTGGTGGCCACGCAGGAGG	24	0.292	1
SK-GT-4_WT	hypoxia	clone_2	chr3	6619801	INS	2.7	-	A	16	0.562	1
SK-GT-4_WT	hypoxia	clone_2	chr22	47495848	INS	2.87	-	A	22	0.318	1
SK-GT-4_WT	hypoxia	clone_3	chr13	55601593	INS	2.63	-	T	8	0.5	1
SK-GT-4_WT	hypoxia	clone_3	chr5	16494145	INS	3.89	-	A	20	0.6	1
SK-GT-4_WT	hypoxia	clone_3	chr19	55225347	INS	3.1	-	GACCCAGGAGTCCAGGTTCCAGCCCCTCCTCCCTCA	27	0.259	1
SK-GT-4_WT	hypoxia	clone_3	chr19	56235036	INS	5.01	-	AAGCCTCCACTCCAGCCTCTGATGGACGGTGGGCC	18	0.5	0.97
SK-GT-4_WT	hypoxia	clone_3	chr14	25437846	INS	4.19	-	A	24	0.583	1
SK-GT-4_WT	hypoxia__acetaldehyde	clone_1	chr7	145604502	INS	3.43	-	A	34	0.353	1
SK-GT-4_WT	hypoxia__acetaldehyde	clone_1	chr8	114666164	INS	2.13	-	A	38	0.316	0.963
SK-GT-4_WT	hypoxia__acetaldehyde	clone_1	chr7	56526898	INS	2.01	-	T	29	0.276	1
SK-GT-4_WT	hypoxia__acetaldehyde	clone_1	chr7	85350021	INS	2.12	-	TGTG	8	0.375	1
SK-GT-4_WT	hypoxia__acetaldehyde	clone_1	chr5	20580810	INS	2.67	-	G	19	0.421	1
SK-GT-4_WT	hypoxia__acetaldehyde	clone_1	chr14	63214449	INS	4.18	-	A	30	0.367	1
SK-GT-4_WT	hypoxia__acetaldehyde	clone_1	chr8	133737668	INS	8.62	-	CCATCATCTGACCTGCTTTTT	48	0.458	1
SK-GT-4_WT	hypoxia__acetaldehyde	clone_2	chr7	103160923	INS	8.15	-	TTC	29	0.724	1
SK-GT-4_WT	hypoxia__acetaldehyde	clone_2	chr10	131695254	INS	4.31	-	CGTCTCATCACAGGGGAGGG	34	0.294	1
SK-GT-4_WT	hypoxia__acetaldehyde	clone_2	chr4	178351294	INS	4.52	-	A	15	0.733	1
SK-GT-4_WT	hypoxia__acetaldehyde	clone_2	chr19	36191417	INS	2.91	-	T	22	0.318	0.974
SK-GT-4_WT	hypoxia__acetaldehyde	clone_2	chr13	108527823	INS	2.24	-	T	20	0.45	0.944
SK-GT-4_WT	hypoxia__acetaldehyde	clone_2	chr16	88633432	INS	7	-	GGCCAGGAGCGGACAGGTGAGCCCACCACAGCTCAAT	26	0.654	0.949
HMEC_WT	mock	clone_1	chr6	167407112	INS	5.2	-	TCGA	43	0.419	0.975
HMEC_WT	mock	clone_1	chr13	113817528	INS	6.98	-	TCCCC	17	0.647	0.976
HMEC_WT	mock	clone_1	chr8	135257839	INS	3.99	-	A	23	0.478	1
HMEC_WT	mock	clone_1	chr20	40496680	INS	5.75	-	T	22	0.591	1
HMEC_WT	mock	clone_1	chr20	6255613	INS	4.64	-	T	20	0.5	1
HMEC_WT	mock	clone_1	chr5	151154540	INS	4.08	-	T	17	0.412	1
HMEC_WT	mock	clone_1	chr2	73937797	INS	3.2	-	TA	13	0.462	1
HMEC_WT	mock	clone_1	chr1	115625358	INS	4.95	-	CT	23	0.478	0.967
HMEC_WT	mock	clone_2	chr15	47596525	INS	2.1	-	A	23	0.435	0.944
HMEC_WT	mock	clone_2	chr7	23241808	INS	2.03	-	A	27	0.37	0.95
HMEC_WT	mock	clone_3	chr17	4160290	INS	2.25	-	ACCCCTGTATCCACGACTCGGCTCCAT	22	0.227	1
HMEC_WT	mock	clone_3	chr1	82959568	INS	3.47	-	TT	19	0.579	1
HMEC_WT	mock	clone_3	chr18	26509609	INS	3.75	-	A	23	0.609	1
HMEC_WT	mock	clone_3	chrX	88942823	INS	3.03	-	T	14	0.429	0.955
HMEC_WT	mock	clone_3	chr11	35343560	INS	2.63	-	A	29	0.448	1
HMEC_WT	mock	clone_3	chrX	71945124	INS	2.03	-	G	25	0.44	1
HMEC_WT	mock	clone_3	chr5	59611368	INS	3.21	-	T	17	0.529	1
HMEC_WT	acetaldehyde	clone_1	chr6	65723239	INS	3.38	-	T	21	0.476	1
HMEC_WT	acetaldehyde	clone_1	chr8	5161833	INS	6.16	-	GGACTTCCA	40	0.725	1
HMEC_WT	acetaldehyde	clone_1	chr1	246154904	INS	5.92	-	A	23	0.652	1
HMEC_WT	acetaldehyde	clone_1	chr9	9123248	INS	3.49	-	A	41	0.488	0.952
HMEC_WT	acetaldehyde	clone_1	chr18	25594054	INS	2.35	-	A	28	0.464	1
HMEC_WT	acetaldehyde	clone_1	chr4	21194898	INS	5.14	-	T	18	0.611	1
HMEC_WT	acetaldehyde	clone_2	chr16	26123582	INS	2.3	-	T	16	0.312	1
HMEC_WT	acetaldehyde	clone_2	chr20	55682370	INS	2.72	-	TT	25	0.48	1
HMEC_WT	acetaldehyde	clone_2	chr11	56392975	INS	2.53	-	A	17	0.647	1
HMEC_WT	acetaldehyde	clone_2	chr4	32519441	INS	2.35	-	AACT	16	0.438	1
HMEC_WT	acetaldehyde	clone_2	chr1	96056569	INS	2.98	-	T	21	0.429	1
HMEC_WT	acetaldehyde	clone_2	chr8	106296816	INS	2.11	-	TATG	16	0.312	1
HMEC_WT	acetaldehyde	clone_2	chr3	132510779	INS	3.33	-	TCTGTA	17	0.529	1
HMEC_WT	acetaldehyde	clone_2	chr13	33671729	INS	6.9	-	TAAA	25	0.52	1
HMEC_WT	acetaldehyde	clone_2	chr5	99309329	INS	2.43	-	C	13	0.615	1
HMEC_WT	acetaldehyde	clone_3	chr10	42366669	INS	4.49	-	GC	35	0.457	1
HMEC_WT	acetaldehyde	clone_3	chr9	118500369	INS	2.13	-	TT	31	0.226	0.963
HMEC_WT	acetaldehyde	clone_3	chr12	14081623	INS	2.31	-	AA	14	0.286	1
HMEC_WT	acetaldehyde	clone_3	chr10	109564800	INS	2.47	-	TG	9	0.333	1
HMEC_WT	acetaldehyde	clone_3	chr4	50188983	INS	2.55	-	A	5	0.6	1
HMEC_WT	acetaldehyde	clone_3	chr9	22154373	INS	5.22	-	CAGGGCCCCCGATGCGGGGTCAGAGTGTGTGGGGCG	37	0.676	0.947
HMEC_WT	acetaldehyde	clone_3	chr4	50270176	INS	2.32	-	CC	7	0.429	0.957
HMEC_WT	acetaldehyde	clone_3	chr17	72407916	INS	4.48	-	TAGC	24	0.458	1
HMEC_WT	acetaldehyde	clone_3	chr10	2163154	INS	6.12	-	A	7	1	1
HMEC_WT	acetaldehyde	clone_3	chr8	45158350	INS	2.17	-	T	5	0.4	1
HMEC_WT	acetaldehyde	clone_3	chr7	68028537	INS	3.68	-	A	11	0.545	1
HMEC_WT	acetaldehyde	clone_3	chr5	75564779	INS	2.04	-	GTGG	11	0.273	0.966
HMEC_WT	hypoxia	clone_1	chr5	143721371	INS	3.06	-	T	21	0.429	1
HMEC_WT	hypoxia	clone_2	chr14	95513294	INS	5.07	-	TG	33	0.545	1
HMEC_WT	hypoxia	clone_2	chr7	46776997	INS	2.86	-	A	8	0.625	1
HMEC_WT	hypoxia	clone_2	chr16	65949480	INS	4.43	-	CATC	20	0.6	1
HMEC_WT	hypoxia	clone_2	chr9	64800529	INS	2.48	-	C	8	0.5	1
HMEC_WT	hypoxia	clone_2	chr4	135654958	INS	2.17	-	G	7	0.429	1
HMEC_WT	hypoxia	clone_2	chr13	76057886	INS	2.6	-	CT	12	0.25	1
HMEC_WT	hypoxia	clone_2	chr13	39211905	INS	2.06	-	A	8	0.25	1
HMEC_WT	hypoxia	clone_2	chr1	189402664	INS	2.62	-	T	8	0.625	1
HMEC_WT	hypoxia	clone_2	chr6	122705840	INS	2.36	-	A	6	0.5	1
HMEC_WT	hypoxia	clone_2	chr13	59386461	INS	2.24	-	A	5	0.4	1
HMEC_WT	hypoxia__acetaldehyde	clone_1	chr2	66803406	INS	3.63	-	C	14	0.714	0.938
HMEC_WT	hypoxia__acetaldehyde	clone_1	chr2	52863147	INS	3.04	-	T	19	0.526	1
HMEC_WT	hypoxia__acetaldehyde	clone_1	chr13	112169098	INS	13.05	-	ATGTGGCCT	26	0.885	1
HMEC_WT	hypoxia__acetaldehyde	clone_1	chr5	632361	INS	2.04	-	T	6	0.333	1
HMEC_WT	hypoxia__acetaldehyde	clone_1	chr13	104534364	INS	2.02	-	T	25	0.44	0.941
HMEC_WT	hypoxia__acetaldehyde	clone_1	chr15	98408231	INS	3.24	-	A	37	0.297	0.977
HMEC_WT	hypoxia__acetaldehyde	clone_1	chr19	5857403	INS	2.81	-	GCCCTTAAGAAGGTACTTTGTAATATCCTCCCC	32	0.219	1
HMEC_WT	hypoxia__acetaldehyde	clone_1	chr9	88094471	INS	3.09	-	T	20	0.45	1
HMEC_WT	hypoxia__acetaldehyde	clone_1	chr12	89691907	INS	4.95	-	T	14	0.714	1
HMEC_WT	hypoxia__acetaldehyde	clone_2	chr14	17472389	INS	2.21	-	T	8	0.25	1
HMEC_WT	hypoxia__acetaldehyde	clone_2	chr11	14121279	INS	2.18	-	A	35	0.371	0.952
TK6_WT	mock	clone_1	chr6	134540963	INS	3.5	-	T	27	0.481	1
TK6_WT	mock	clone_1	chr12	2667329	INS	2.5	-	TTTCTCCCTCCTCTCCACCCTGGCCACTCCACGCTCCG	23	0.261	1
TK6_WT	mock	clone_1	chr4	39232769	INS	3.31	-	TC	33	0.424	1
TK6_WT	mock	clone_1	chr17	79458252	INS	5.41	-	CT	33	0.424	1
TK6_WT	mock	clone_1	chr9	11594987	INS	3.1	-	T	14	0.571	0.947
TK6_WT	mock	clone_1	chr12	67376570	INS	3.39	-	GC	26	0.615	1
TK6_WT	mock	clone_2	chr7	152872461	INS	3.15	-	CGGTCTGGTGGCCA	25	0.28	1
TK6_WT	mock	clone_2	chr5	27599509	INS	5.87	-	A	12	0.917	1
TK6_WT	mock	clone_2	chr7	159054300	INS	4.9	-	AGGA	28	0.5	1
TK6_WT	mock	clone_2	chr2	152800053	INS	2.88	-	T	15	0.467	0.938
TK6_WT	mock	clone_2	chr18	49753724	INS	2.25	-	T	20	0.35	1
TK6_WT	mock	clone_2	chr1	164410888	INS	2.87	-	A	23	0.435	1
TK6_WT	mock	clone_3	chr2	68465830	INS	3.43	-	A	33	0.364	1
TK6_WT	mock	clone_3	chr1	187185278	INS	2.48	-	A	21	0.429	1
TK6_WT	mock	clone_3	chr7	53339441	INS	3.64	-	A	12	0.667	1
TK6_WT	mock	clone_4	chr5	98103558	INS	3.27	-	G	22	0.682	1
TK6_WT	mock	clone_4	chr14	81885314	INS	6.26	-	A	25	0.56	0.966
TK6_WT	mock	clone_4	chr3	170799983	INS	3.29	-	T	34	0.382	1
TK6_WT	mock	clone_4	chr1	230230646	INS	4.16	-	G	36	0.389	1
TK6_WT	mock	clone_4	chr19	42623200	INS	2.53	-	GA	20	0.4	1
TK6_WT	mock	clone_4	chr12	121960817	INS	6.52	-	C	30	0.467	1
TK6_WT	mock	clone_4	chr18	41471260	INS	2.93	-	A	21	0.524	1
TK6_WT	mock	clone_4	chr11	20608859	INS	7.03	-	T	23	0.609	1
TK6_WT	acetaldehyde	clone_1	chr9	8365803	INS	6.35	-	A	24	0.667	1
TK6_WT	acetaldehyde	clone_1	chr2	210850679	INS	2.64	-	T	17	0.471	1
TK6_WT	acetaldehyde	clone_2	chr6	159304813	INS	2.81	-	AGGAGGGGTGAGGGAGGAGGA	15	0.4	1
TK6_WT	acetaldehyde	clone_2	chr9	8448618	INS	3.29	-	T	18	0.5	0.947
TK6_WT	acetaldehyde	clone_2	chr19	32606560	INS	3.58	-	GGGTGACAGTGATCTCACTTCACCCGATGTGCT	21	0.429	0.957
TK6_WT	acetaldehyde	clone_2	chr11	1660865	INS	4.2	-	CCATGGCCCTGTCACACTCT	19	0.632	0.952
TK6_WT	acetaldehyde	clone_2	chr17	82326896	INS	4.91	-	CACCACCACCCTCCAT	32	0.469	0.972
TK6_WT	acetaldehyde	clone_2	chr16	63690888	INS	2.84	-	TA	22	0.455	1
TK6_WT	acetaldehyde	clone_3	chr1	21355514	INS	6.5	-	TA	25	0.52	1
TK6_WT	acetaldehyde	clone_3	chr15	58425418	INS	5.12	-	T	25	0.48	0.967
TK6_WT	acetaldehyde	clone_3	chr10	53554929	INS	2.01	-	T	10	0.4	0.933
TK6_WT	acetaldehyde	clone_3	chr13	34073909	INS	2.18	-	T	24	0.292	1
TK6_WT	acetaldehyde	clone_3	chr21	42041664	INS	6.7	-	TATGAGACTGTTCT	33	0.545	1
TK6_WT	hypoxia	clone_1	chr7	30240657	INS	3.55	-	A	24	0.417	1
TK6_WT	hypoxia	clone_1	chr8	77316679	INS	3.96	-	T	13	0.615	1
TK6_WT	hypoxia	clone_1	chr7	153670540	INS	2.22	-	CATGCATACCTATGAATAGTTCTG	20	0.35	1
TK6_WT	hypoxia	clone_1	chr1	184275123	INS	3.58	-	A	22	0.455	0.957
TK6_WT	hypoxia	clone_1	chr7	140783126	INS	2.91	-	G	16	0.5	1
TK6_WT	hypoxia	clone_1	chr16	35725679	INS	2.87	-	ACTGCCTGGGGT	25	0.28	1
TK6_WT	hypoxia	clone_1	chr9	27184683	INS	2.84	-	T	22	0.455	0.933
TK6_WT	hypoxia	clone_2	chr15	78734863	INS	6.24	-	GGGAGGGTGCAGGAGCAG	42	0.381	1
TK6_WT	hypoxia	clone_2	chr14	37867326	INS	4.12	-	A	19	0.684	1
TK6_WT	hypoxia	clone_2	chr10	49637109	INS	5.81	-	T	23	0.565	0.968
TK6_WT	hypoxia	clone_2	chr8	5543264	INS	3.07	-	T	16	0.438	1
TK6_WT	hypoxia	clone_2	chr1	56416559	INS	3.72	-	CAAGATGTTTGCAAGGAGATGTTTGCAA	13	0.462	1
TK6_WT	hypoxia	clone_2	chr12	116994172	INS	5.73	-	T	30	0.6	1
TK6_WT	hypoxia__acetaldehyde	clone_1	chr7	85617279	INS	2.28	-	A	18	0.389	1
TK6_WT	hypoxia__acetaldehyde	clone_1	chr20	55601740	INS	2.18	-	C	24	0.292	1
TK6_WT	hypoxia__acetaldehyde	clone_1	chr4	44963894	INS	6.47	-	CTACTGTTACTGCTTGAGACCATCATTACAACAG	16	0.75	0.957
TK6_WT	hypoxia__acetaldehyde	clone_1	chr3	85876585	INS	2.56	-	T	20	0.55	1
TK6_WT	hypoxia__acetaldehyde	clone_1	chr4	59589462	INS	2.34	-	T	9	0.667	1
TK6_WT	hypoxia__acetaldehyde	clone_1	chr3	173986468	INS	2.71	-	A	35	0.257	0.964
TK6_WT	hypoxia__acetaldehyde	clone_2	chr7	125252020	INS	5.71	-	TCAT	8	0.875	1
TK6_WT	hypoxia__acetaldehyde	clone_2	chr3	194077783	INS	7.39	-	GGATGGATGAATGGTTG	51	0.471	0.979
TK6_WT	hypoxia__acetaldehyde	clone_2	chr7	10501863	INS	2.52	-	GCA	12	0.333	0.964
TK6_WT	hypoxia__acetaldehyde	clone_2	chr18	64149764	INS	3.16	-	AGA	16	0.438	1
TK6_WT	hypoxia__acetaldehyde	clone_2	chr5	39716851	INS	4.35	-	CCTAGCTGT	24	0.417	1
TK6_WT	hypoxia__acetaldehyde	clone_3	chr9	19172341	INS	2.07	-	T	24	0.333	1
TK6_WT	hypoxia__acetaldehyde	clone_3	chr12	77157177	INS	2.05	-	CACCCTT	15	0.333	1
TK6_WT	hypoxia__acetaldehyde	clone_3	chr17	13894985	INS	2.02	-	T	26	0.423	1

## Sheet: SV
SVs detected by GRIDSS in the isogenic subclones in four different cell lines.
cell line	treatment	clone	chr1	pos1	chr2	pos2	length	type	filter	filter_manual
FaDu	mock	clone_2	1	218655821	1	218656037	216	DEL	PASS	OK
FaDu	mock	clone_1	2	10376839	2	10376871	32	DEL_small	PASS	OK
FaDu	mock	clone_1	2	55164446	2	55342451	178005	DEL	PASS	OK
FaDu	mock	clone_2	2	132409730	2	132498377	88647	DEL	PASS	OK
FaDu	mock	clone_1	3	148111037	3	148115610	4573	DUP	PASS	OK
FaDu	mock	clone_3	3	159727469	3	159727529	60	DEL	PASS	OK
FaDu	mock	clone_3	4	61375959	4	61388242	12283	DUP	PASS	OK
FaDu	mock	clone_3	4	63140902	4	63140913	11	DEL_small	PASS	OK
FaDu	mock	clone_3	5	5637553	5	5637584	31	DEL_small	PASS	OK
FaDu	mock	clone_1	6	15519671	6	15519682	11	DEL_small	PASS	OK
FaDu	mock	clone_2	6	34359710	6	34430033	70323	DEL	PASS	OK
FaDu	mock	clone_3	7	11188813	7	11188912	99	DUP	PASS	OK
FaDu	mock	clone_2	7	53582232	12	131471919	NA	CTX	PASS	OK
FaDu	mock	clone_2	7	112317951	7	112335903	17952	DUP	PASS	OK
FaDu	mock	clone_3	7	114579131	7	114579132	1	INS_small	PASS	OK
FaDu	mock	clone_1	7	134109149	7	134138523	29374	DUP	PASS	OK
FaDu	mock	clone_1	9	9338623	9	9558154	219531	DEL	PASS	OK
FaDu	mock	clone_1	9	10041223	9	10148382	107159	DEL	PASS	OK
FaDu	mock	clone_1	9	100440780	9	100440792	12	DEL_small	PASS	OK
FaDu	mock	clone_1	9	135490750	9	135491030	280	DEL	PASS	OK
FaDu	mock	clone_1	10	44648401	8	56779442	NA	CTX	PASS	OK
FaDu	mock	clone_1	10	44656349	8	56779276	NA	CTX	PASS	OK
FaDu	mock	clone_3	10	60481380	10	60481816	436	DUP	PASS	OK
FaDu	mock	clone_3	10	63321753	10	63330532	8779	DUP	PASS	OK
FaDu	mock	clone_3	12	26206194	12	26206593	399	INV	PASS	OK
FaDu	mock	clone_3	12	131797120	12	131802816	5696	DUP	PASS	OK
FaDu	mock	clone_1	12	132412251	12	132412270	19	DEL_small	PASS	OK
FaDu	mock	clone_3	14	37435209	14	37435298	89	DUP	PASS	OK
FaDu	mock	clone_3	14	52807326	14	52811266	3940	DEL	PASS	OK
FaDu	mock	clone_1	15	93905555	15	93908703	3148	DUP	PASS	OK
FaDu	mock	clone_3	18	5671958	18	5676255	4297	DUP	PASS	OK
FaDu	mock	clone_3	18	39472795	18	39701487	228692	DEL	PASS	OK
FaDu	mock	clone_3	18	39700965	18	39701591	626	DUP	PASS	OK
FaDu	mock	clone_2	19	28478417	19	28480791	2374	DUP	PASS	OK
FaDu	mock	clone_3	20	31363719	7	53584231	NA	CTX	PASS	OK
FaDu	mock	clone_2	20	52578517	20	52579630	1113	DEL	PASS	OK
FaDu	acetaldehyde	clone_1	1	48679912	1	48684833	4921	DUP	PASS	OK
FaDu	acetaldehyde	clone_1	10	111896508	10	111902893	6385	DUP	PASS	OK
FaDu	acetaldehyde	clone_1	11	61484475	11	61499824	15349	DUP	PASS	OK
FaDu	acetaldehyde	clone_1	11	70378838	11	71068185	689347	DEL	PASS	OK
FaDu	acetaldehyde	clone_1	11	70521881	11	71116984	595103	DEL	PASS	OK
FaDu	acetaldehyde	clone_1	14	44953276	14	44975996	22720	DUP	PASS	OK
FaDu	acetaldehyde	clone_1	14	78210703	14	78215276	4573	DUP	PASS	OK
FaDu	acetaldehyde	clone_1	18	8260753	9	134190257	NA	CTX	PASS	OK
FaDu	acetaldehyde	clone_1	18	8261815	9	134190099	NA	CTX	PASS	OK
FaDu	acetaldehyde	clone_1	2	154403761	2	154421880	18119	DUP	PASS	OK
FaDu	acetaldehyde	clone_1	20	34410373	20	34410390	17	DEL_small	PASS	OK
FaDu	acetaldehyde	clone_1	20	34411140	20	34627725	216585	DEL	PASS	OK
FaDu	acetaldehyde	clone_1	20	43296338	20	43311158	14820	DUP	PASS	OK
FaDu	acetaldehyde	clone_1	20	54673535	20	54679432	5897	DUP	PASS	OK
FaDu	acetaldehyde	clone_1	3	47614721	3	47732928	118207	DEL	PASS	OK
FaDu	acetaldehyde	clone_1	6	111381200	6	111554467	173267	DEL	PASS	OK
FaDu	acetaldehyde	clone_1	7	80999634	7	80999645	11	DEL_small	PASS	OK
FaDu	acetaldehyde	clone_1	7	107252227	7	107557576	305349	DEL	PASS	OK
FaDu	acetaldehyde	clone_1	8	117568449	8	118028405	459956	DEL	PASS	OK
FaDu	acetaldehyde	clone_2	1	151999701	1	152042597	42896	DUP	PASS	OK
FaDu	acetaldehyde	clone_2	1	181032116	1	205917826	24885710	DUP	PASS	OK
FaDu	acetaldehyde	clone_2	1	209325970	1	209441428	115458	DUP	PASS	OK
FaDu	acetaldehyde	clone_2	11	69805096	11	69817712	12616	DEL	PASS	OK
FaDu	acetaldehyde	clone_2	11	69809023	11	69818653	9630	DUP	PASS	OK
FaDu	acetaldehyde	clone_2	11	70307533	11	70727844	420311	DEL	PASS	OK
FaDu	acetaldehyde	clone_2	13	52428999	13	52434775	5776	DUP	PASS	OK
FaDu	acetaldehyde	clone_2	13	108896802	13	108939386	42584	DUP	PASS	OK
FaDu	acetaldehyde	clone_2	15	88546728	15	88562906	16178	DUP	PASS	OK
FaDu	acetaldehyde	clone_2	16	4676022	16	5303456	627434	DUP	PASS	OK
FaDu	acetaldehyde	clone_2	17	12532232	17	12559838	27606	DUP	PASS	OK
FaDu	acetaldehyde	clone_2	17	34878939	17	34915293	36354	DUP	PASS	OK
FaDu	acetaldehyde	clone_2	17	45168378	17	45250284	81906	DUP	PASS	OK
FaDu	acetaldehyde	clone_2	17	52433003	9	70334393	NA	CTX	PASS	OK
FaDu	acetaldehyde	clone_2	17	59841879	17	59876902	35023	DUP	PASS	OK
FaDu	acetaldehyde	clone_2	18	5078562	18	5078659	97	DEL	PASS	OK
FaDu	acetaldehyde	clone_2	19	40184756	19	40187646	2890	DEL	PASS	OK
FaDu	acetaldehyde	clone_2	2	2567291	2	2577500	10209	DUP	PASS	OK
FaDu	acetaldehyde	clone_2	2	3724396	2	4450599	726203	DUP	PASS	OK
FaDu	acetaldehyde	clone_2	20	31367100	7	53583929	NA	CTX	PASS	OK
FaDu	acetaldehyde	clone_2	20	46230178	20	46230190	12	DEL_small	PASS	OK
FaDu	acetaldehyde	clone_2	22	39973748	22	39978580	4832	DUP	PASS	OK
FaDu	acetaldehyde	clone_2	3	32352253	3	32352267	14	DEL_small	PASS	OK
FaDu	acetaldehyde	clone_2	3	94061281	3	97219736	3158455	DEL	PASS	OK
FaDu	acetaldehyde	clone_2	4	169431197	4	169449321	18124	DUP	PASS	OK
FaDu	acetaldehyde	clone_2	5	2027011	5	2030650	3639	DEL	PASS	OK
FaDu	acetaldehyde	clone_2	5	134498230	5	134536823	38593	DUP	PASS	OK
FaDu	acetaldehyde	clone_2	6	72544857	6	72550500	5643	DUP	PASS	OK
FaDu	acetaldehyde	clone_2	6	73325364	6	73348837	23473	DUP	PASS	OK
FaDu	acetaldehyde	clone_2	6	113593042	6	113593095	53	DUP	PASS	OK
FaDu	acetaldehyde	clone_2	7	26569684	7	26569695	11	DEL_small	PASS	OK
FaDu	acetaldehyde	clone_2	7	53581721	11	114927940	NA	CTX	PASS	OK
FaDu	acetaldehyde	clone_2	7	71659833	7	73808019	2148186	DEL	PASS	OK
FaDu	acetaldehyde	clone_2	9	9475443	9	9768598	293155	DUP	PASS	OK
FaDu	acetaldehyde	clone_2	9	10284948	9	10583877	298929	DEL	PASS	OK
FaDu	acetaldehyde	clone_2	9	68548287	9	68548404	117	INV	PASS	OK
FaDu	acetaldehyde	clone_2	9	70339924	9	70341297	1373	INV	PASS	OK
FaDu	acetaldehyde	clone_2	9	87661747	9	87661758	11	DEL_small	PASS	OK
FaDu	acetaldehyde	clone_2	X	100166511	X	100172317	5806	DUP	PASS	OK
FaDu	acetaldehyde	clone_2	X	123763928	X	123781174	17246	DUP	PASS	OK
FaDu	hypoxia	clone_1	10	85154252	10	85154280	28	DEL_small	PASS	OK
FaDu	hypoxia	clone_2	1	66659950	1	66659951	1	INS_small	not_unique_in_run	OK
FaDu	hypoxia	clone_2	1	143236450	1	143236477	27	DEL_small	not_unique_in_run;not_unique_across_runs	OK
FaDu	hypoxia	clone_2	1	203674637	1	203674649	12	DEL_small	not_unique_in_run	OK
FaDu	hypoxia	clone_1	12	52517157	3	132511635	NA	CTX	PASS	OK
FaDu	hypoxia	clone_1	1	242922844	1	242922855	11	DEL_small	not_unique_in_run;low_support	OK
FaDu	hypoxia	clone_3	10	160970	10	160981	11	DEL_small	not_unique_in_run	OK
FaDu	hypoxia	clone_3	10	27348192	10	27348193	1	INS_small	not_unique_across_runs	OK
FaDu	hypoxia	clone_1	10	120885271	10	120885284	13	DEL_small	not_unique_in_run;not_unique_across_runs	OK
FaDu	hypoxia	clone_2	10	131746881	10	131746882	1	INS_small	not_unique_across_runs	OK
FaDu	hypoxia	clone_1	12	52515832	12	52516637	805	DEL	not_unique_across_runs	OK
FaDu	hypoxia	clone_1	12	52516857	12	52517107	250	DEL	not_unique_across_runs	OK
FaDu	hypoxia	clone_1	4	97330792	4	97333194	2402	DUP	PASS	OK
FaDu	hypoxia	clone_2	1	11912641	1	11933546	20905	DUP	PASS	OK
FaDu	hypoxia	clone_1	12	101661912	12	101661913	1	INS_small	not_unique_in_run	OK
FaDu	hypoxia	clone_2	12	103146545	12	103146561	16	DEL_small	not_unique_across_runs	OK
FaDu	hypoxia	clone_1	12	115394468	12	115394469	1	INS_small	not_unique_in_run;low_support;not_unique_across_runs	OK
FaDu	hypoxia	clone_2	12	120451877	12	120451878	1	INS_small	not_unique_in_run	OK
FaDu	hypoxia	clone_2	12	123389131	12	123389132	1	INS_small	not_unique_in_run;not_unique_across_runs	OK
FaDu	hypoxia	clone_1	12	127030856	12	127030875	19	DEL_small	not_unique_in_run;low_support;not_unique_across_runs	OK
FaDu	hypoxia	clone_1	12	130303466	12	130303467	1	INS_small	not_unique_in_run	OK
FaDu	hypoxia	clone_3	13	61881480	13	61881481	1	INS_small	not_unique_in_run;not_unique_across_runs	OK
FaDu	hypoxia	clone_1	13	62899640	13	62899669	29	DEL_small	not_unique_in_run	OK
FaDu	hypoxia	clone_1	13	84194697	13	84194714	17	DEL_small	not_unique_in_run;not_unique_across_runs	OK
FaDu	hypoxia	clone_2	13	88249922	13	88249923	1	INS_small	not_unique_in_run;low_support;not_unique_across_runs	OK
FaDu	hypoxia	clone_1	13	101867889	13	101867900	11	DEL_small	not_unique_in_run;low_support	OK
FaDu	hypoxia	clone_1	13	106245720	13	106245721	1	INS_small	not_unique_in_run;not_unique_across_runs	OK
FaDu	hypoxia	clone_2	1	33686500	1	33725337	38837	DUP	PASS	OK
FaDu	hypoxia	clone_2	14	27115299	14	27115300	1	INS_small	not_unique_across_runs	OK
FaDu	hypoxia	clone_2	11	69818864	11	69819364	500	DEL	PASS	OK
FaDu	hypoxia	clone_3	14	71671901	14	71671922	21	DEL_small	not_unique_in_run;low_support	OK
FaDu	hypoxia	clone_2	18	2524348	18	2554521	30173	DUP	PASS	OK
FaDu	hypoxia	clone_2	20	10899507	20	10899508	1	INS_small	PASS	OK
FaDu	hypoxia	clone_3	17	993519	17	993531	12	DEL_small	not_unique_in_run;not_unique_across_runs	OK
FaDu	hypoxia	clone_2	17	994351	17	994352	1	INS_small	not_unique_in_run;not_unique_across_runs	OK
FaDu	hypoxia	clone_3	17	4955807	17	4955808	1	INS_small	not_unique_in_run	OK
FaDu	hypoxia	clone_2	3	37702350	3	37702367	17	DEL_small	PASS	OK
FaDu	hypoxia	clone_2	3	133929635	3	133929647	12	DEL_small	PASS	OK
FaDu	hypoxia	clone_2	3	135127354	3	135133419	6065	DUP	PASS	OK
FaDu	hypoxia	clone_2	8	102812203	8	102824264	12061	DUP	PASS	OK
FaDu	hypoxia	clone_1	18	44703348	18	44703372	24	DEL_small	not_unique_in_run;not_unique_across_runs	OK
FaDu	hypoxia__acetaldehyde	clone_1	1	208280263	1	208293111	12848	DUP	PASS	OK
FaDu	hypoxia__acetaldehyde	clone_1	11	70357982	11	70357997	15	DEL_small	PASS	OK
FaDu	hypoxia__acetaldehyde	clone_1	11	76719091	11	76719110	19	DEL_small	PASS	OK
FaDu	hypoxia__acetaldehyde	clone_1	12	54273542	12	54277280	3738	DEL	PASS	OK
FaDu	hypoxia__acetaldehyde	clone_1	14	81207412	14	81225743	18331	DUP	PASS	OK
FaDu	hypoxia__acetaldehyde	clone_1	14	92019891	14	92047367	27476	DUP	PASS	OK
FaDu	hypoxia__acetaldehyde	clone_1	16	5251528	16	5268623	17095	DUP	PASS	OK
FaDu	hypoxia__acetaldehyde	clone_1	17	21460832	17	21475848	15016	INV	PASS	OK
FaDu	hypoxia__acetaldehyde	clone_1	17	21464997	17	21477161	12164	INV	PASS	OK
FaDu	hypoxia__acetaldehyde	clone_1	18	5068989	18	5074930	5941	DUP	PASS	OK
FaDu	hypoxia__acetaldehyde	clone_1	2	153947787	2	153951076	3289	DEL	PASS	OK
FaDu	hypoxia__acetaldehyde	clone_1	21	28621707	21	28654705	32998	DUP	PASS	OK
FaDu	hypoxia__acetaldehyde	clone_1	3	3556048	3	3624013	67965	DEL	PASS	OK
FaDu	hypoxia__acetaldehyde	clone_1	3	61374017	3	61590255	216238	DUP	PASS	OK
FaDu	hypoxia__acetaldehyde	clone_1	4	150222728	4	150226072	3344	DUP	PASS	OK
FaDu	hypoxia__acetaldehyde	clone_1	5	8431539	5	8433668	2129	DUP	PASS	OK
FaDu	hypoxia__acetaldehyde	clone_1	5	37283568	5	37302670	19102	DUP	PASS	OK
FaDu	hypoxia__acetaldehyde	clone_1	5	154961408	5	154962674	1266	DEL	PASS	OK
FaDu	hypoxia__acetaldehyde	clone_1	6	44228134	6	44247306	19172	DEL	PASS	OK
FaDu	hypoxia__acetaldehyde	clone_1	7	125052146	7	125086180	34034	DUP	PASS	OK
FaDu	hypoxia__acetaldehyde	clone_1	7	146941857	7	146945323	3466	DUP	PASS	OK
FaDu	hypoxia__acetaldehyde	clone_1	8	28960745	8	28960758	13	DEL_small	PASS	OK
FaDu	hypoxia__acetaldehyde	clone_1	9	12858240	9	12862341	4101	INV	PASS	OK
FaDu	hypoxia__acetaldehyde	clone_2	1	78521049	1	78526874	5825	DUP	PASS	OK
FaDu	hypoxia__acetaldehyde	clone_2	1	218757162	1	233932187	15175025	DEL	PASS	OK
FaDu	hypoxia__acetaldehyde	clone_2	13	73687386	13	74057524	370138	DEL	PASS	OK
FaDu	hypoxia__acetaldehyde	clone_2	15	56820400	15	56822537	2137	DUP	PASS	OK
FaDu	hypoxia__acetaldehyde	clone_2	16	27586088	16	27596502	10414	DUP	PASS	OK
FaDu	hypoxia__acetaldehyde	clone_2	2	22239407	2	22239418	11	DEL_small	PASS	OK
FaDu	hypoxia__acetaldehyde	clone_2	2	126971666	2	126971700	34	DEL_small	PASS	OK
FaDu	hypoxia__acetaldehyde	clone_2	21	37367941	21	37368084	143	DEL	PASS	OK
FaDu	hypoxia__acetaldehyde	clone_2	22	49013892	22	49024097	10205	DEL	PASS	OK
FaDu	hypoxia__acetaldehyde	clone_2	3	41324349	3	41360182	35833	DEL	PASS	OK
FaDu	hypoxia__acetaldehyde	clone_2	3	58680692	3	58686837	6145	DUP	PASS	OK
FaDu	hypoxia__acetaldehyde	clone_2	8	53856393	8	53856626	233	DEL	PASS	OK
FaDu	hypoxia__acetaldehyde	clone_2	9	29170240	9	29288211	117971	DUP	PASS	OK
FaDu	hypoxia__acetaldehyde	clone_2	9	73028293	9	73028304	11	DEL_small	PASS	OK
SK-GT-4	mock	clone_1	17	22088332	17	22282690	194358	DEL	PASS	OK
SK-GT-4	mock	clone_1	19	38036021	19	38102135	66114	DEL	PASS	OK
SK-GT-4	mock	clone_1	2	10993375	5	43756970	NA	CTX	PASS	OK
SK-GT-4	mock	clone_1	2	10993726	2	10993902	176	INV	PASS	OK
SK-GT-4	mock	clone_1	2	10993793	5	43756975	NA	CTX	PASS	OK
SK-GT-4	mock	clone_1	20	63221514	20	63221542	28	DEL_small	PASS	OK
SK-GT-4	mock	clone_1	3	97757588	3	97757611	23	DEL_small	PASS	OK
SK-GT-4	mock	clone_1	9	89348639	9	89419090	70451	DEL	PASS	OK
SK-GT-4	mock	clone_2	11	73898650	11	73898651	1	INS_small	PASS	OK
SK-GT-4	mock	clone_2	11	134523449	11	134523450	1	INS_small	PASS	OK
SK-GT-4	mock	clone_2	13	53922504	6	162361085	NA	CTX	PASS	OK
SK-GT-4	mock	clone_2	16	78761248	16	79122355	361107	DEL	PASS	OK
SK-GT-4	mock	clone_2	22	28669340	4	179784040	NA	CTX	PASS	OK
SK-GT-4	mock	clone_2	3	40422979	4	136293276	NA	CTX	PASS	OK
SK-GT-4	mock	clone_2	4	136292900	4	136293530	630	INV	PASS	OK
SK-GT-4	mock	clone_3	1	43793311	1	43856879	63568	DEL	PASS	OK
SK-GT-4	mock	clone_3	16	11363388	19	12943848	NA	CTX	PASS	OK
SK-GT-4	mock	clone_3	16	23584467	16	23584482	15	DEL_small	PASS	OK
SK-GT-4	mock	clone_3	17	65352741	17	65352758	17	DEL_small	PASS	OK
SK-GT-4	mock	clone_3	2	5693752	2	5693765	13	DEL_small	PASS	OK
SK-GT-4	mock	clone_3	2	140454119	2	140516027	61908	DEL	PASS	OK
SK-GT-4	mock	clone_3	21	23817424	21	23817476	52	DEL	PASS	OK
SK-GT-4	mock	clone_3	3	90560731	3	90560744	13	DEL_small	PASS	OK
SK-GT-4	mock	clone_3	5	7300307	5	7300329	22	DEL_small	PASS	OK
SK-GT-4	mock	clone_3	6	111299620	X	144525648	NA	CTX	PASS	OK
SK-GT-4	mock	clone_3	9	105478308	9	105488056	9748	DUP	PASS	OK
SK-GT-4	acetaldehyde	clone_1	16	81554285	16	81635492	81207	DEL	PASS	OK
SK-GT-4	acetaldehyde	clone_1	2	3291977	2	3543473	251496	DEL	PASS	OK
SK-GT-4	acetaldehyde	clone_1	2	3558540	2	3580068	21528	DEL	PASS	OK
SK-GT-4	acetaldehyde	clone_1	21	24989007	21	24989023	16	DEL_small	PASS	OK
SK-GT-4	acetaldehyde	clone_1	5	115928852	5	115928879	27	DEL_small	PASS	OK
SK-GT-4	acetaldehyde	clone_1	6	117576900	6	117589510	12610	DEL	PASS	OK
SK-GT-4	acetaldehyde	clone_1	6	117585424	6	117603016	17592	DEL	PASS	OK
SK-GT-4	acetaldehyde	clone_1	6	144719376	6	144799122	79746	DEL	PASS	OK
SK-GT-4	acetaldehyde	clone_1	8	88079992	8	88102601	22609	DEL	PASS	OK
SK-GT-4	acetaldehyde	clone_2	11	36998700	11	37004769	6069	DEL	PASS	OK
SK-GT-4	acetaldehyde	clone_2	13	21049681	13	21066296	16615	DEL	PASS	OK
SK-GT-4	acetaldehyde	clone_2	14	63641438	14	63698862	57424	DEL	PASS	OK
SK-GT-4	acetaldehyde	clone_2	15	58493539	15	58493571	32	DEL_small	PASS	OK
SK-GT-4	acetaldehyde	clone_2	16	31180538	16	31194241	13703	DEL	PASS	OK
SK-GT-4	acetaldehyde	clone_2	20	17553862	20	17553863	1	INS_small	PASS	OK
SK-GT-4	acetaldehyde	clone_2	4	6977078	4	6977133	55	DEL_small	PASS	OK
SK-GT-4	acetaldehyde	clone_2	4	116297222	4	116297248	26	DEL_small	PASS	OK
SK-GT-4	acetaldehyde	clone_2	7	47267314	7	47464680	197366	DEL	PASS	OK
SK-GT-4	hypoxia	clone_1	1	24923389	1	24925349	1960	DEL	PASS	OK
SK-GT-4	hypoxia	clone_1	10	27217488	10	27217508	20	DEL_small	PASS	OK
SK-GT-4	hypoxia	clone_1	11	56632323	11	57344128	711805	INV	PASS	OK
SK-GT-4	hypoxia	clone_1	11	56996489	11	56997594	1105	INV	PASS	OK
SK-GT-4	hypoxia	clone_1	11	56997597	11	56998250	653	DEL	PASS	OK
SK-GT-4	hypoxia	clone_1	11	57221979	11	57260661	38682	INV	PASS	OK
SK-GT-4	hypoxia	clone_1	12	97329832	12	97329852	20	DEL_small	PASS	OK
SK-GT-4	hypoxia	clone_1	7	7982318	12	73156639	NA	CTX	PASS	OK
SK-GT-4	hypoxia	clone_1	8	127897518	8	127897534	16	DEL_small	PASS	OK
SK-GT-4	hypoxia	clone_2	1	71227202	1	71496207	269005	DUP	PASS	OK
SK-GT-4	hypoxia	clone_2	10	12571522	10	12670371	98849	INV	PASS	OK
SK-GT-4	hypoxia	clone_2	16	78648057	16	79088575	440518	DEL	PASS	OK
SK-GT-4	hypoxia	clone_2	2	77501196	2	77823789	322593	DUP	PASS	OK
SK-GT-4	hypoxia	clone_2	22	28669306	1	59780818	NA	CTX	PASS	OK
SK-GT-4	hypoxia	clone_2	4	181856033	4	181856069	36	DEL_small	PASS	OK
SK-GT-4	hypoxia	clone_2	5	167603222	5	167603280	58	DEL	PASS	OK
SK-GT-4	hypoxia	clone_3	12	116652025	12	116652026	1	INS	PASS	OK
SK-GT-4	hypoxia	clone_3	14	37118252	14	37221136	102884	DUP	PASS	OK
SK-GT-4	hypoxia	clone_3	2	33958202	2	33958203	1	INS_small	PASS	OK
SK-GT-4	hypoxia	clone_3	2	76977702	2	77085973	108271	DEL	PASS	OK
SK-GT-4	hypoxia	clone_3	2	140410545	2	140557851	147306	DEL	PASS	OK
SK-GT-4	hypoxia	clone_3	20	12662676	20	12664929	2253	DEL	PASS	OK
SK-GT-4	hypoxia	clone_3	22	28670238	22	28670292	54	INV	PASS	OK
SK-GT-4	hypoxia	clone_3	22	28670279	8	103432764	NA	CTX	PASS	OK
SK-GT-4	hypoxia	clone_3	22	28670436	8	103432759	NA	CTX	PASS	OK
SK-GT-4	hypoxia	clone_3	3	70899171	3	70949370	50199	DUP	PASS	OK
SK-GT-4	hypoxia	clone_3	4	188905399	4	188905417	18	DEL_small	PASS	OK
SK-GT-4	hypoxia	clone_3	5	3948790	5	3949057	267	DEL	PASS	OK
SK-GT-4	hypoxia	clone_3	6	27067233	6	27067253	20	DEL_small	PASS	OK
SK-GT-4	hypoxia__acetaldehyde	clone_1	1	24850305	1	24852759	2454	DEL	PASS	OK
SK-GT-4	hypoxia__acetaldehyde	clone_1	11	121472140	11	121472188	48	DEL	PASS	OK
SK-GT-4	hypoxia__acetaldehyde	clone_1	16	72349726	16	72920847	571121	DEL	PASS	OK
SK-GT-4	hypoxia__acetaldehyde	clone_1	2	60058182	2	60849858	791676	DUP	PASS	OK
SK-GT-4	hypoxia__acetaldehyde	clone_2	1	243715161	1	243944891	229730	DUP	PASS	OK
SK-GT-4	hypoxia__acetaldehyde	clone_2	11	19036313	22	28670018	NA	CTX	PASS	OK
SK-GT-4	hypoxia__acetaldehyde	clone_2	14	104826682	14	104826702	20	DEL_small	PASS	OK
SK-GT-4	hypoxia__acetaldehyde	clone_2	19	10612928	19	10656529	43601	DUP	PASS	OK
SK-GT-4	hypoxia__acetaldehyde	clone_2	9	28083589	9	28184103	100514	DEL	PASS	OK
HMEC	mock	clone_1	14	36683929	14	36684965	1036	DEL	PASS	OK
HMEC	mock	clone_1	15	93744433	15	93755965	11532	DEL	PASS	OK
HMEC	mock	clone_1	2	140586059	2	140594095	8036	DUP	PASS	OK
HMEC	mock	clone_1	21	33828470	21	34103241	274771	DUP	PASS	OK
HMEC	mock	clone_1	3	61105862	3	61192117	86255	DEL	PASS	OK
HMEC	mock	clone_1	3	173985696	3	174191727	206031	DEL	PASS	OK
HMEC	mock	clone_1	4	86619489	4	86812347	192858	DEL	PASS	OK
HMEC	mock	clone_1	4	86834887	4	86893402	58515	DEL	PASS	OK
HMEC	mock	clone_2	1	43184740	1	43184755	15	DEL_small	PASS	OK
HMEC	mock	clone_2	1	156636473	1	156636474	1	INS_small	PASS	OK
HMEC	mock	clone_2	10	21992702	10	21992714	12	DEL_small	PASS	OK
HMEC	mock	clone_2	17	72481015	17	72502417	21402	DEL	PASS	OK
HMEC	mock	clone_2	20	61239648	20	61320215	80567	DUP	PASS	OK
HMEC	mock	clone_2	6	69145700	6	69145768	68	DEL	PASS	OK
HMEC	mock	clone_3	1	28060483	11	91180525	NA	CTX	PASS	OK
HMEC	mock	clone_3	1	196901916	1	196907490	5574	DEL	PASS	OK
HMEC	mock	clone_3	12	32323911	11	91179828	NA	CTX	PASS	OK
HMEC	mock	clone_3	16	78652805	16	78660941	8136	DEL	PASS	OK
HMEC	mock	clone_3	2	141048723	2	141183184	134461	DEL	PASS	OK
HMEC	mock	clone_3	6	49256130	6	49256131	1	INS_small	PASS	OK
HMEC	mock	clone_3	X	134697269	X	134697362	93	DUP	PASS	OK
HMEC	acetaldehyde	clone_1	10	68887400	10	68980921	93521	DEL	PASS	OK
HMEC	acetaldehyde	clone_1	2	32834456	2	32853608	19152	DUP	PASS	OK
HMEC	acetaldehyde	clone_1	22	47962916	22	47962927	11	DEL_small	PASS	OK
HMEC	acetaldehyde	clone_1	4	66813194	4	66908010	94816	DUP	PASS	OK
HMEC	acetaldehyde	clone_1	8	30855668	8	30855679	11	DEL_small	PASS	OK
HMEC	acetaldehyde	clone_2	10	8150263	7	40508424	NA	CTX	PASS	OK
HMEC	acetaldehyde	clone_2	12	115072254	12	115072276	22	DEL_small	PASS	OK
HMEC	acetaldehyde	clone_2	16	83549786	16	83656776	106990	DEL	PASS	OK
HMEC	acetaldehyde	clone_2	18	36397773	18	36985910	588137	DEL	PASS	OK
HMEC	acetaldehyde	clone_2	19	1746433	19	15191561	13445128	DUP	PASS	OK
HMEC	acetaldehyde	clone_2	19	15172735	19	15174045	1310	INV	PASS	OK
HMEC	acetaldehyde	clone_2	19	21987514	19	23875699	1888185	DUP	PASS	OK
HMEC	acetaldehyde	clone_2	2	23463462	2	23526831	63369	DUP	PASS	OK
HMEC	acetaldehyde	clone_2	2	23517246	2	23517554	308	DEL	PASS	OK
HMEC	acetaldehyde	clone_2	4	144955761	4	145094591	138830	DEL	PASS	OK
HMEC	acetaldehyde	clone_2	7	71571071	7	71571094	23	DEL_small	PASS	OK
HMEC	acetaldehyde	clone_2	8	2055087	8	2055112	25	DEL_small	PASS	OK
HMEC	acetaldehyde	clone_3	1	200911084	1	200911110	26	DEL_small	PASS	OK
HMEC	acetaldehyde	clone_3	12	75062090	12	75072888	10798	DUP	PASS	OK
HMEC	acetaldehyde	clone_3	13	102864773	13	102868332	3559	DEL	PASS	OK
HMEC	acetaldehyde	clone_3	5	24202072	5	24202097	25	DEL_small	PASS	OK
HMEC	hypoxia	clone_1	3	60558880	3	60665408	106528	DEL	PASS	OK
HMEC	hypoxia	clone_1	4	77440487	4	77440834	347	DUP	PASS	OK
HMEC	hypoxia	clone_1	5	663152	5	663184	32	DEL_small	PASS	OK
HMEC	hypoxia	clone_1	5	59050136	5	59406152	356016	DEL	PASS	OK
HMEC	hypoxia	clone_1	8	13744109	8	13746333	2224	DEL	PASS	OK
HMEC	hypoxia	clone_2	11	47139569	11	47300974	161405	DUP	PASS	OK
HMEC	hypoxia	clone_2	13	65925481	13	65928881	3400	DEL	PASS	OK
HMEC	hypoxia	clone_2	16	82619851	16	83037020	417169	DEL	PASS	OK
HMEC	hypoxia	clone_2	2	140916412	2	141190312	273900	INV	PASS	OK
HMEC	hypoxia	clone_2	2	141113170	2	141190317	77147	INV	PASS	OK
HMEC	hypoxia	clone_2	7	150997216	7	150997242	26	DUP_small	PASS	OK
HMEC	hypoxia__acetaldehyde	clone_1	11	3590277	11	3792254	201977	DUP	PASS	OK
HMEC	hypoxia__acetaldehyde	clone_1	11	46672953	11	46847147	174194	DEL	PASS	OK
HMEC	hypoxia__acetaldehyde	clone_1	12	71740136	12	71758900	18764	DEL	PASS	OK
HMEC	hypoxia__acetaldehyde	clone_1	13	40450005	13	40746307	296302	DEL	PASS	OK
HMEC	hypoxia__acetaldehyde	clone_1	3	4555490	3	4555520	30	DEL_small	PASS	OK
HMEC	hypoxia__acetaldehyde	clone_1	4	60597745	4	60597947	202	DUP	PASS	OK
HMEC	hypoxia__acetaldehyde	clone_1	6	127210502	6	127255309	44807	DEL	PASS	OK
HMEC	hypoxia__acetaldehyde	clone_1	7	4343970	7	4345735	1765	DUP	PASS	OK
HMEC	hypoxia__acetaldehyde	clone_1	8	94490094	8	94556961	66867	DEL	PASS	OK
HMEC	hypoxia__acetaldehyde	clone_1	8	140682295	8	140687875	5580	DEL	PASS	OK
HMEC	hypoxia__acetaldehyde	clone_2	1	220417685	1	220650748	233063	DEL	PASS	OK
HMEC	hypoxia__acetaldehyde	clone_2	10	110955226	10	110983300	28074	DEL	PASS	OK
HMEC	hypoxia__acetaldehyde	clone_2	16	19945457	16	19945474	17	DEL_small	PASS	OK
HMEC	hypoxia__acetaldehyde	clone_2	20	2498803	20	2500234	1431	DEL	PASS	OK
HMEC	hypoxia__acetaldehyde	clone_2	4	135829876	4	135829888	12	DEL_small	PASS	OK
HMEC	hypoxia__acetaldehyde	clone_2	5	168854534	5	168970502	115968	DEL	PASS	OK
HMEC	hypoxia__acetaldehyde	clone_2	7	10869072	7	10869139	67	DUP	PASS	OK
HMEC	hypoxia__acetaldehyde	clone_2	8	108411137	8	108417897	6760	DEL	PASS	OK
HMEC	hypoxia__acetaldehyde	clone_2	X	93139448	X	93198683	59235	DEL	PASS	OK
HMEC	hypoxia__acetaldehyde	clone_2	X	129511851	X	129552544	40693	DEL	PASS	OK
TK6	mock	clone_3	11	70510186	11	70510559	373	DEL	PASS	OK
TK6	mock	clone_3	11	70538741	11	70539837	1096	DEL	PASS	OK
TK6	mock	clone_3	13	31481431	13	31483415	1984	DEL	PASS	OK
TK6	mock	clone_3	13	78588377	13	78588392	15	DEL_small	PASS	OK
TK6	mock	clone_3	19	23324737	19	23324757	20	DEL_small	PASS	OK
TK6	mock	clone_3	2	189315217	2	189315232	15	DEL_small	PASS	OK
TK6	mock	clone_3	3	163336496	3	163336614	118	DEL	PASS	OK
TK6	mock	clone_3	4	10341345	4	10341361	16	DEL_small	PASS	OK
TK6	mock	clone_3	4	31049416	4	31049432	16	DEL_small	PASS	OK
TK6	mock	clone_3	5	26723939	5	26723950	11	DEL_small	PASS	OK
TK6	mock	clone_3	7	111013582	7	111103370	89788	DEL	PASS	OK
TK6	mock	clone_3	8	117467603	8	117467626	23	DEL_small	PASS	OK
TK6	mock	clone_4	1	223686493	1	223686584	91	DUP	PASS	OK
TK6	mock	clone_4	13	22794082	13	22794113	31	DEL_small	PASS	OK
TK6	mock	clone_4	14	80065626	14	80065655	29	DEL	PASS	OK
TK6	mock	clone_4	15	49633043	15	49633044	1	INS_small	PASS	OK
TK6	mock	clone_4	20	40959569	20	40959570	1	INS_small	PASS	OK
TK6	mock	clone_4	5	82118387	5	82118388	1	INS_small	PASS	OK
TK6	mock	clone_4	7	40639163	7	40639250	87	DEL	PASS	OK
TK6	acetaldehyde	clone_1	11	102770962	11	134176915	31405953	DEL	PASS	OK
TK6	acetaldehyde	clone_1	12	19936581	12	19941311	4730	DEL	PASS	OK
TK6	acetaldehyde	clone_1	12	79784143	12	79787337	3194	DEL	PASS	OK
TK6	acetaldehyde	clone_1	14	46650012	14	46661438	11426	DUP	PASS	OK
TK6	acetaldehyde	clone_1	16	78328190	16	78569277	241087	DEL	PASS	OK
TK6	acetaldehyde	clone_1	2	20445896	2	20445931	35	DEL_small	PASS	OK
TK6	acetaldehyde	clone_1	3	84666917	3	84666948	31	DEL_small	PASS	OK
TK6	acetaldehyde	clone_1	3	167788879	3	167788895	16	DEL_small	PASS	OK
TK6	acetaldehyde	clone_1	4	76855252	4	76855352	100	DEL	PASS	OK
TK6	acetaldehyde	clone_1	8	55963367	8	55983766	20399	DEL	PASS	OK
TK6	acetaldehyde	clone_1	8	106560913	8	106561666	753	DEL	PASS	OK
TK6	acetaldehyde	clone_1	8	106572632	8	106572851	219	DEL	PASS	OK
TK6	acetaldehyde	clone_1	9	115695610	9	115718177	22567	DEL	PASS	OK
TK6	acetaldehyde	clone_1	X	4277674	X	4277675	1	INS_small	PASS	OK
TK6	acetaldehyde	clone_2	1	196348138	1	196350049	1911	DEL	PASS	OK
TK6	acetaldehyde	clone_2	1	214342395	1	214342781	386	DEL	PASS	OK
TK6	acetaldehyde	clone_2	11	96494584	11	96496303	1719	INV	PASS	OK
TK6	acetaldehyde	clone_2	13	49012550	13	49012565	15	DEL_small	PASS	OK
TK6	acetaldehyde	clone_2	13	96609389	13	96609390	1	INS_small	PASS	OK
TK6	acetaldehyde	clone_2	14	79166475	14	79192143	25668	DEL	PASS	OK
TK6	acetaldehyde	clone_2	17	10940009	17	10940022	13	DEL_small	PASS	OK
TK6	acetaldehyde	clone_2	17	80870328	17	80875272	4944	DEL	PASS	OK
TK6	acetaldehyde	clone_2	2	33698633	2	33713553	14920	DEL	PASS	OK
TK6	acetaldehyde	clone_2	2	213165681	2	213165725	44	DEL	PASS	OK
TK6	acetaldehyde	clone_2	3	60535181	3	60541083	5902	DUP	PASS	OK
TK6	acetaldehyde	clone_2	3	95464968	3	95467243	2275	DEL	PASS	OK
TK6	acetaldehyde	clone_2	6	156822926	6	156870089	47163	DEL	PASS	OK
TK6	acetaldehyde	clone_2	7	110649547	7	110682341	32794	DUP	PASS	OK
TK6	acetaldehyde	clone_2	7	133249922	7	133292405	42483	DEL	PASS	OK
TK6	acetaldehyde	clone_2	8	8769372	11	62016980	NA	CTX	PASS	OK
TK6	acetaldehyde	clone_2	8	94289066	8	94341929	52863	DUP	PASS	OK
TK6	acetaldehyde	clone_2	9	102943272	9	102977237	33965	DEL	PASS	OK
TK6	acetaldehyde	clone_3	13	71370091	13	71372383	2292	DEL	PASS	OK
TK6	acetaldehyde	clone_3	2	857071	2	857086	15	DEL_small	PASS	OK
TK6	acetaldehyde	clone_3	3	139297231	3	139297262	31	DEL_small	PASS	OK
TK6	acetaldehyde	clone_3	5	116240157	5	116267675	27518	DEL	PASS	OK
TK6	hypoxia	clone_1	4	27686524	4	27686544	20	DEL_small	PASS	OK
TK6	hypoxia	clone_1	5	65401467	5	65401504	37	DEL	PASS	OK
TK6	hypoxia	clone_1	6	151083948	6	151083977	29	DEL_small	PASS	OK
TK6	hypoxia	clone_1	X	110912414	X	110912415	1	INS_small	PASS	OK
TK6	hypoxia	clone_2	19	45804112	19	45805505	1393	DEL	PASS	OK
TK6	hypoxia	clone_2	3	107840811	3	107846914	6103	DEL	PASS	OK
TK6	hypoxia	clone_2	4	183821107	4	183821121	14	DEL_small	PASS	OK
TK6	hypoxia	clone_2	8	34859374	8	34859386	12	DEL_small	PASS	OK
TK6	hypoxia	clone_2	8	142184859	8	142184874	15	DEL_small	PASS	OK
TK6	hypoxia	clone_3	2	3126002	2	3126269	267	DEL	PASS	OK
TK6	hypoxia	clone_3	20	61670367	20	61670403	36	DEL	PASS	OK
TK6	hypoxia	clone_3	3	149117387	3	149117419	32	DEL	PASS	OK
TK6	hypoxia	clone_3	6	44840695	6	44842320	1625	DEL	PASS	OK
TK6	hypoxia__acetaldehyde	clone_1	10	112806195	10	112806899	704	DEL	PASS	OK
TK6	hypoxia__acetaldehyde	clone_1	11	47903679	11	47905268	1589	DUP	PASS	OK
TK6	hypoxia__acetaldehyde	clone_1	12	70495631	12	70495669	38	DEL	PASS	OK
TK6	hypoxia__acetaldehyde	clone_1	13	88494550	13	88494592	42	DEL	PASS	OK
TK6	hypoxia__acetaldehyde	clone_1	13	100781670	13	100781697	27	DEL_small	PASS	OK
TK6	hypoxia__acetaldehyde	clone_1	18	7105469	18	7105482	13	DEL_small	PASS	OK
TK6	hypoxia__acetaldehyde	clone_1	19	1415583	19	1415605	22	DEL_small	PASS	OK
TK6	hypoxia__acetaldehyde	clone_1	2	51860257	2	51861164	907	DEL	PASS	OK
TK6	hypoxia__acetaldehyde	clone_1	2	125895797	2	125896466	669	DEL	PASS	OK
TK6	hypoxia__acetaldehyde	clone_1	2	222186167	2	222186194	27	DEL_small	PASS	OK
TK6	hypoxia__acetaldehyde	clone_1	2	239232927	2	239232954	27	DEL	PASS	OK
TK6	hypoxia__acetaldehyde	clone_1	4	60282909	4	60321070	38161	DEL	PASS	OK
TK6	hypoxia__acetaldehyde	clone_1	4	128868229	4	128879558	11329	DEL	PASS	OK
TK6	hypoxia__acetaldehyde	clone_2	2	204398065	2	204419655	21590	DEL	PASS	OK
TK6	hypoxia__acetaldehyde	clone_2	21	42362067	21	42362068	1	INS_small	PASS	OK
TK6	hypoxia__acetaldehyde	clone_2	4	89750487	4	89750803	316	INV	PASS	OK
TK6	hypoxia__acetaldehyde	clone_2	5	13802979	5	13803035	56	DEL_small	PASS	OK
TK6	hypoxia__acetaldehyde	clone_2	8	73096897	8	73096916	19	DEL_small	PASS	OK
TK6	hypoxia__acetaldehyde	clone_3	11	81691912	11	81691963	51	DEL	PASS	OK
TK6	hypoxia__acetaldehyde	clone_3	18	38640018	18	38640073	55	DEL	PASS	OK
TK6	hypoxia__acetaldehyde	clone_3	4	144646596	4	144646613	17	DEL_small	PASS	OK
