# Supplementary material for: Long-term exposure to the ethanol-derived metabolite acetaldehyde elevates structural genomic alterations but not base substitutions
Source: Commun Biol. 2026 Jan 17;9:243. doi: 10.1038/s42003-026-09521-1 (PMC12905380; doi:10.1038/s42003-026-09521-1)
Supplement: Supplementary file 5 — Supplementary Data 3 [file 42003_2026_9521_MOESM5_ESM.xlsx]

## Sheet: Figure 1
	Figure 1B. Equilibration of acetaldehyde with vapour phase						Figure 1D. ALDH2 Western blot						Figure 1E. Sensitivity of TK6 cells to acetaldehyde								Figure 1G. EPR measurements
	time	0h	24h	48h			Image of entire membrane cropped for Fig. 1D.						μM AA	0	25	50	100	200	400		sample	expt 1	expt 2	expt 3	expt 4	mean	S.D.	p vs untreated
	initial conc.	measured concentration (μM)											viability %	100	80.3577	54.8664	29.8415	12.1006	2.4875		TK6	100	100	100	100	100
	200 μM	172.7	83.8	74.7									viability %	100	105.061	89.7893	58.2755	15.6979	3.38983		TK6 100AA	177.53	120.975	136.409	116.34	137.814	27.8329	0.0347717
	100 μM	90.1	82.9	70.4									viability %	100	70.5757	67.4818	59.2887	24.7781	0.655999		TK6 ROT	292.294	176.216	266.148	176.012	227.667	60.4786	0.00554958
	0 μM	0	84.4	72.6									mean	100	85.3313	70.7125	49.1352	17.5255	2.17777
													S.D.	0	17.7723	17.6842	16.7165	6.53333	1.39298
	Figure 1C. Acetaldehyde on TK6 cells
	time	0h	24h	48h
		measured concentration (μM)
	expt 1	93.6	68.5	46.6
	expt 2	98.85	82.9	43.1
	expt 3	113.15	79.6	48.6
	mean	101.867	77	46.1
	S.D.	10.1181	7.54387	2.78388

## Sheet: Figure 2
	Figure 2. Number of SBSs, short deletions and short insertions detected in the genomes from cell lines with IsoMut. Source data for panels A-D.
	cell line	treatment	clone number	SBS number	DEL number	INS number	C>A	C>G	C>T	T>A	T>C	T>G	C>A::A_A	C>A::A_C	C>A::A_G	C>A::A_T	C>A::C_A	C>A::C_C	C>A::C_G	C>A::C_T	C>A::G_A	C>A::G_C	C>A::G_G	C>A::G_T	C>A::T_A	C>A::T_C	C>A::T_G	C>A::T_T	C>G::A_A	C>G::A_C	C>G::A_G	C>G::A_T	C>G::C_A	C>G::C_C	C>G::C_G	C>G::C_T	C>G::G_A	C>G::G_C	C>G::G_G	C>G::G_T	C>G::T_A	C>G::T_C	C>G::T_G	C>G::T_T	C>T::A_A	C>T::A_C	C>T::A_G	C>T::A_T	C>T::C_A
	TK6	mock	1	461	23	6	125	28	138	35	90	45	10	3	0	6	15	4	2	7	19	5	1	13	16	11	1	12	4	1	0	3	3	3	0	3	3	2	0	0	2	0	0	4	10	2	3	8	15
	TK6	mock	2	467	26	6	137	41	105	55	86	43	11	4	0	10	11	8	3	9	16	8	3	10	13	13	1	17	3	2	1	4	3	3	1	4	2	4	1	1	2	3	1	6	5	8	3	8	6
	TK6	mock	3	483	17	3	123	44	130	56	68	62	16	6	1	7	11	9	3	2	16	4	0	7	12	11	3	15	7	4	1	3	2	3	1	3	4	1	0	1	5	2	0	7	8	6	7	7	11
	TK6	mock	4	523	14	8	137	50	129	62	95	50	17	4	0	7	15	10	2	8	16	4	1	14	15	8	2	14	7	2	3	2	5	2	0	9	1	0	0	1	5	4	1	8	9	9	5	5	12
	TK6	acetaldehyde	1	425	11	2	121	35	94	60	78	37	14	5	0	4	13	7	2	7	13	9	0	8	14	13	4	8	2	3	1	3	4	2	0	2	0	1	0	3	5	3	0	6	12	1	6	1	6
	TK6	acetaldehyde	2	391	15	6	113	30	102	37	75	34	9	4	0	7	15	7	4	4	11	3	2	7	16	10	1	13	1	1	0	4	0	0	1	3	0	0	0	4	6	3	1	6	6	2	1	3	13
	TK6	acetaldehyde	3	484	17	5	148	40	119	51	93	33	16	5	0	7	15	12	4	12	11	9	3	14	14	9	3	14	2	3	0	7	3	4	1	2	3	3	0	3	3	1	0	5	10	6	1	5	11
	TK6	hypoxia	1	490	16	7	167	53	116	46	67	41	31	12	1	8	10	6	4	6	19	2	0	9	16	14	6	23	8	2	1	1	5	5	0	6	2	0	0	2	7	4	1	9	4	4	6	7	6
	TK6	hypoxia	2	306	12	6	101	20	78	35	41	31	8	2	0	2	13	4	0	10	11	8	1	10	13	5	2	12	0	1	0	0	2	2	0	3	0	1	0	0	3	5	0	3	3	5	3	4	5
	TK6	hypoxia	3	313	16	0	87	20	89	34	46	37	10	0	1	5	10	3	3	7	10	6	1	3	9	8	0	11	1	1	0	3	0	1	0	0	2	0	1	1	1	1	0	8	6	4	3	4	7
	TK6	hypoxia__acetaldehyde	1	484	20	6	134	41	128	63	80	38	15	10	3	7	15	4	1	10	19	5	0	12	11	9	2	11	7	5	0	4	2	4	1	2	1	1	0	0	4	5	0	5	11	3	2	12	11
	TK6	hypoxia__acetaldehyde	2	488	15	5	139	42	137	55	78	37	13	6	2	9	15	11	1	12	14	6	0	8	16	10	0	16	6	0	1	3	3	0	2	3	4	2	0	2	2	5	0	9	9	4	3	4	8
	TK6	hypoxia__acetaldehyde	3	415	12	3	106	36	99	55	80	39	12	2	0	5	9	3	4	11	8	7	1	11	6	11	1	15	2	1	0	6	3	3	0	3	0	0	0	1	4	7	1	5	8	6	2	1	12
	HMEC	mock	1	498	45	8	182	57	114	39	69	37	17	10	0	9	11	7	3	14	23	5	1	22	19	13	2	26	3	5	0	7	4	6	1	2	2	2	2	5	6	5	1	6	10	3	6	4	9
	HMEC	mock	2	589	24	2	260	52	124	46	73	34	20	12	2	18	20	10	2	21	30	6	4	26	24	18	5	42	4	2	4	5	6	1	0	3	2	3	0	5	4	2	3	8	10	8	6	5	8
	HMEC	mock	3	518	35	7	253	43	91	36	58	37	24	13	2	12	31	15	6	17	25	7	2	20	22	25	3	29	6	2	1	2	3	2	1	2	0	1	2	3	2	5	2	9	7	1	2	9	4
	HMEC	acetaldehyde	1	615	36	6	253	44	138	51	73	56	26	13	3	9	24	9	7	19	28	14	4	26	18	11	7	35	5	1	1	6	4	3	1	0	2	3	2	5	3	1	0	7	13	7	4	11	13
	HMEC	acetaldehyde	2	545	40	9	220	51	133	43	63	35	20	5	1	16	19	8	4	18	33	11	5	12	21	4	2	41	6	2	2	4	0	3	0	3	4	3	1	2	4	5	3	9	14	7	9	9	6
	HMEC	acetaldehyde	3	602	36	12	245	70	118	59	75	35	22	7	3	13	29	8	3	12	28	6	6	24	19	17	3	45	11	4	1	7	2	5	0	6	6	1	0	4	5	5	2	11	17	6	5	7	8
	HMEC	hypoxia	1	465	31	1	195	38	97	35	61	39	26	10	1	11	20	10	1	12	24	6	5	13	16	9	4	27	4	2	0	3	1	2	1	8	2	0	1	1	1	4	0	8	8	1	5	7	6
	HMEC	hypoxia	2	548	45	10	199	42	112	46	98	51	18	6	2	10	19	3	4	16	25	7	2	17	21	14	3	32	3	3	1	2	2	3	0	2	6	4	0	2	6	3	1	4	6	3	10	7	4
	HMEC	hypoxia__acetaldehyde	1	493	43	9	182	56	95	51	58	51	16	11	1	7	13	10	6	10	17	9	5	16	11	11	3	36	7	4	0	4	5	2	1	4	4	2	2	4	3	3	0	11	6	3	6	2	8
	HMEC	hypoxia__acetaldehyde	2	554	36	2	214	61	113	45	74	47	24	3	2	15	16	12	5	12	24	5	4	18	22	13	1	38	5	6	0	4	2	1	1	5	2	1	0	5	11	4	0	14	7	7	3	5	6
	FaDu	mock	1	416	13	5	77	41	96	45	112	45	6	3	0	2	5	6	1	11	6	1	0	9	9	5	3	10	0	1	3	7	3	1	0	3	4	1	0	5	2	3	0	8	14	6	5	5	5
	FaDu	mock	2	403	16	6	60	61	83	43	107	49	5	6	0	0	7	1	1	6	2	2	0	0	12	5	0	13	12	4	1	3	3	9	1	2	1	4	0	6	2	4	0	9	12	1	1	9	8
	FaDu	mock	3	584	17	10	94	99	119	63	141	68	9	4	0	4	10	3	2	5	10	8	2	8	14	6	1	8	7	3	5	9	6	5	2	8	2	5	2	6	10	9	2	18	11	4	7	8	14
	FaDu	acetaldehyde	1	419	17	11	62	63	76	49	112	57	4	4	1	5	6	4	2	7	4	4	0	7	6	4	0	4	10	4	0	1	4	5	0	4	3	3	1	6	3	12	1	6	14	3	5	5	6
	FaDu	acetaldehyde	2	581	23	5	96	96	119	62	137	71	11	3	2	5	8	3	3	11	10	5	0	11	5	5	2	12	10	7	1	7	8	8	0	5	6	3	2	8	12	8	2	9	17	9	5	9	15
	FaDu	hypoxia	1	290	15	11	52	41	58	38	59	42	7	1	2	2	3	1	1	6	1	2	1	5	5	2	0	13	3	2	0	5	4	1	0	5	2	1	1	2	4	4	1	6	9	1	5	2	4
	FaDu	hypoxia	2	260	10	5	30	34	53	23	79	41	4	1	1	2	1	5	0	4	2	1	0	1	1	2	0	5	3	6	0	1	0	0	0	2	1	0	1	2	3	4	0	11	3	2	2	1	2
	FaDu	hypoxia	3	284	10	7	45	51	65	26	58	39	3	1	0	4	4	5	2	5	1	0	0	2	5	3	2	8	9	3	2	3	3	3	0	3	5	1	0	1	6	5	1	6	9	2	4	2	6
	FaDu	hypoxia__acetaldehyde	1	386	10	10	61	64	74	42	88	57	4	3	2	2	9	3	2	7	3	3	0	3	8	6	1	5	4	1	2	5	2	5	3	3	3	0	0	4	8	8	2	14	12	3	5	2	4
	FaDu	hypoxia__acetaldehyde	2	320	5	6	56	38	61	33	90	42	7	1	0	1	6	2	3	4	5	3	0	6	7	2	0	9	5	0	2	2	2	1	0	4	0	1	0	4	4	5	2	6	6	4	3	3	2
	SK-GT-4	mock	1	432	14	11	127	51	91	36	73	54	16	4	1	6	13	6	2	17	9	7	2	9	12	7	1	15	4	7	2	8	2	3	0	4	3	0	0	1	1	6	1	9	8	3	5	10	8
	SK-GT-4	mock	2	457	19	13	126	47	95	47	76	66	12	5	0	6	12	6	2	11	17	2	1	7	10	8	3	24	2	0	3	3	5	4	1	5	1	1	0	4	5	4	0	9	9	6	6	13	5
	SK-GT-4	mock	3	452	15	7	128	55	93	48	85	43	11	3	1	4	14	4	2	23	18	2	4	4	15	5	2	16	5	1	3	7	6	5	0	1	6	1	1	3	6	3	1	6	6	6	5	13	7
	SK-GT-4	acetaldehyde	1	343	8	7	83	38	86	32	71	33	12	2	1	5	10	4	1	6	8	2	0	7	9	3	0	13	4	1	1	7	0	1	1	5	3	0	0	0	4	3	0	8	11	8	4	4	3
	SK-GT-4	acetaldehyde	2	599	24	4	159	74	122	71	111	62	20	7	2	5	22	6	3	10	18	5	3	9	10	6	1	32	7	4	1	7	5	3	1	8	5	5	0	5	7	6	0	10	12	7	8	11	9
	SK-GT-4	hypoxia	1	344	14	5	83	47	83	37	57	37	7	6	2	3	8	7	0	18	3	6	1	1	7	5	1	8	4	4	1	7	3	5	0	6	2	1	0	4	1	5	0	4	4	2	2	11	3
	SK-GT-4	hypoxia	2	410	15	11	126	57	73	42	78	34	6	7	1	4	14	9	1	18	10	4	0	11	12	7	0	22	9	3	1	7	2	2	0	5	2	2	1	2	5	2	1	13	6	2	4	4	6
	SK-GT-4	hypoxia	3	509	17	5	146	60	129	46	79	49	19	8	1	7	17	6	4	18	11	1	0	11	12	8	1	22	6	4	0	8	3	3	1	7	0	2	3	2	7	6	0	8	13	3	9	11	10
	SK-GT-4	hypoxia__acetaldehyde	1	343	11	7	85	48	81	35	62	32	3	2	1	4	13	7	0	10	7	4	2	6	8	7	1	10	2	4	0	4	5	1	0	5	3	3	1	1	3	5	2	9	11	1	3	6	4
	SK-GT-4	hypoxia__acetaldehyde	2	335	2	6	86	40	69	44	63	33	7	5	1	4	4	4	0	7	13	3	0	7	9	5	1	16	4	1	1	3	2	3	1	3	4	1	0	2	4	3	1	7	5	2	3	4	7
[truncated: 59 more columns]

## Sheet: Figure 3
	Figure 3 A. Number of SVs detected by GRIDSS, after post-filtering, in five categories (CTX, DEL, DUP, INS, INV).							Figure 3 B. Length of large deletions and duplications detected by GRIDSS after post-filtering.								Figure 3 C. Number of large deletions and duplications per sample.						Figure 3 E. Number of SCE events per metaphase, normalised to the number of countable chromosomes vs the expected 46
	cell line	treatment	type	number of events	number of samples	number of events / sample		sample	cell line	treatment	clone	type	length	detection		celltype	treatment	type	mean	sem		mock	acetaldehyde
	TK6	mock	DEL	5	4	1.25		FD07	FaDu	mock	2	DEL	216	gridss		FaDu	acetaldehyde	DEL	7	0		2	5
	TK6	acetaldehyde	CTX	1	3	0.333333		FD06	FaDu	mock	1	DEL	178005	gridss		FaDu	mock	DEL	3.33333	0.666667		2	2
	TK6	acetaldehyde	DEL	19	3	6.33333		FD07	FaDu	mock	2	DEL	88647	gridss		HMEC	acetaldehyde	DEL	2	1		4	5
	TK6	acetaldehyde	DUP	4	3	1.33333		FD07	FaDu	mock	2	DEL	70323	gridss		HMEC	mock	DEL	3.33333	1.45297		4	6
	TK6	acetaldehyde	INV	1	3	0.333333		FD06	FaDu	mock	1	DEL	219531	gridss		SK-GT-4	acetaldehyde	DEL	6	1		6	7
	TK6	hypoxia	DEL	4	3	1.33333		FD06	FaDu	mock	1	DEL	107159	gridss		SK-GT-4	mock	DEL	2	0.57735		6	2
	TK6	hypoxia, acetaldehyde	DEL	6	3	2		FD06	FaDu	mock	1	DEL	280	gridss		TK6	acetaldehyde	DEL	6.33333	2.18581		5	4
	TK6	hypoxia, acetaldehyde	DUP	1	3	0.333333		FD08	FaDu	mock	3	DEL	3940	gridss		TK6	mock	DEL	1.25	1.25		0	0
	TK6	hypoxia, cetaldehyde	INV	1	3	0.333333		FD08	FaDu	mock	3	DEL	228692	gridss		FaDu	hypoxia	DEL	1	0.57735		0	6.52778
	HMEC	mock	CTX	2	3	0.666667		FD07	FaDu	mock	2	DEL	1113	gridss		FaDu	hypoxia_acetaldehyde	DEL	5.5	0.5		3	6
	HMEC	mock	DEL	10	3	3.33333		FD12	FaDu	acetaldehyde	1	DEL	689347	gridss		HMEC	hypoxia	DEL	2.5	0.5		6	5
	HMEC	mock	DUP	3	3	1		FD12	FaDu	acetaldehyde	1	DEL	595103	gridss		HMEC	hypoxia_acetaldehyde	DEL	6.5	0.5		5	1
	HMEC	acetaldehyde	CTX	1	3	0.333333		FD12	FaDu	acetaldehyde	1	DEL	216585	gridss		SK-GT-4	hypoxia	DEL	2.33333	0.881917		4	3
	HMEC	acetaldehyde	DEL	6	3	2		FD12	FaDu	acetaldehyde	1	DEL	118207	gridss		SK-GT-4	hypoxia_acetaldehyde	DEL	1.5	0.5		9	5
	HMEC	acetaldehyde	DUP	6	3	2		FD12	FaDu	acetaldehyde	1	DEL	173267	gridss		TK6	hypoxia	DEL	1.33333	0.666667		2	6.26667
	HMEC	acetaldehyde	INV	1	3	0.333333		FD12	FaDu	acetaldehyde	1	DEL	305349	gridss		TK6	hypoxia_acetaldehyde	DEL	2	1.52753		1	2
	HMEC	hypoxia	DEL	5	2	2.5		FD12	FaDu	acetaldehyde	1	DEL	459956	gridss		FaDu	acetaldehyde	DUP	15	7		1	6
	HMEC	hypoxia	DUP	2	2	1		FD13	FaDu	acetaldehyde	2	DEL	12616	gridss		FaDu	mock	DUP	3.66667	1.20185		3	2.13636
	HMEC	hypoxia	INV	2	2	1		FD13	FaDu	acetaldehyde	2	DEL	420311	gridss		HMEC	acetaldehyde	DUP	2	0.57735		4	1.06818
	HMEC	hypoxia, acetaldehyde	DEL	13	2	6.5		FD13	FaDu	acetaldehyde	2	DEL	2890	gridss		HMEC	mock	DUP	1	0.57735		5	2
	HMEC	hypoxia, acetaldehyde	DUP	3	2	1.5		FD13	FaDu	acetaldehyde	2	DEL	3158455	gridss		SK-GT-4	acetaldehyde	DUP	0	0		3	4.58537
	FaDu	mock	CTX	4	3	1.33333		FD13	FaDu	acetaldehyde	2	DEL	3639	gridss		SK-GT-4	mock	DUP	0.333333	0.333333		0	8
	FaDu	mock	DEL	10	3	3.33333		FD13	FaDu	acetaldehyde	2	DEL	2148186	gridss		TK6	acetaldehyde	DUP	1.33333	0.881917		1	4
	FaDu	mock	DUP	11	3	3.66667		FD13	FaDu	acetaldehyde	2	DEL	298929	gridss		TK6	mock	DUP	0	0		3	4
	FaDu	mock	INV	1	3	0.333333		FD17	FaDu	hypoxia	2	DEL	805	gridss		FaDu	hypoxia	DUP	2	1.52753		4	3
	FaDu	acetaldehyde	CTX	5	2	2.5		FD17	FaDu	hypoxia	1	DEL	250	gridss		FaDu	hypoxia_acetaldehyde	DUP	8.5	3.5		1	6.40909
	FaDu	acetaldehyde	DEL	14	2	7		FD18	FaDu	hypoxia	2	DEL	500	gridss		HMEC	hypoxia	DUP	1	0		4	4.27273
	FaDu	acetaldehyde	DUP	30	2	15		FD20	FaDu	hypoxia_acetaldehyde	1	DEL	3738	gridss		HMEC	hypoxia_acetaldehyde	DUP	1.5	1.5		4.58537	7.42105
	FaDu	acetaldehyde	INV	2	2	1		FD20	FaDu	hypoxia_acetaldehyde	1	DEL	3289	gridss		SK-GT-4	hypoxia	DUP	1.33333	0.666667		2	3
	FaDu	hypoxia	CTX	1	3	0.333333		FD20	FaDu	hypoxia_acetaldehyde	1	DEL	67965	gridss		SK-GT-4	hypoxia_acetaldehyde	DUP	1.5	0.5		3	5
	FaDu	hypoxia	DEL	3	3	1		FD20	FaDu	hypoxia_acetaldehyde	1	DEL	1266	gridss		TK6	hypoxia	DUP	0	0		1.09302	4
	FaDu	hypoxia	DUP	6	3	2		FD20	FaDu	hypoxia_acetaldehyde	1	DEL	19172	gridss		TK6	hypoxia_acetaldehyde	DUP	0.333333	0.333333		2	4.89583
	FaDu	hypoxia, acetaldehyde	DEL	11	2	5.5		FD22	FaDu	hypoxia_acetaldehyde	2	DEL	15175025	gridss								2	1.09302
	FaDu	hypoxia, acetaldehyde	DUP	17	2	8.5		FD22	FaDu	hypoxia_acetaldehyde	2	DEL	370138	gridss								1.14634	5
	FaDu	hypoxia, acetaldehyde	INV	3	2	1.5		FD22	FaDu	hypoxia_acetaldehyde	2	DEL	143	gridss								3.43902	1
	SK-GT-4	mock	CTX	7	3	2.33333		FD22	FaDu	hypoxia_acetaldehyde	2	DEL	10205	gridss								3	5.59524
	SK-GT-4	mock	DEL	6	3	2		FD22	FaDu	hypoxia_acetaldehyde	2	DEL	35833	gridss								3	2.2381
	SK-GT-4	mock	DUP	1	3	0.333333		FD22	FaDu	hypoxia_acetaldehyde	2	DEL	233	gridss								2	5.08108
	SK-GT-4	mock	INV	2	3	0.666667		SK06	SK-GT-4	mock	1	DEL	194358	gridss								1.09302	1.175
	SK-GT-4	acetaldehyde	DEL	12	2	6		SK06	SK-GT-4	mock	1	DEL	66114	gridss								4.40625	1.175
	SK-GT-4	hypoxia	CTX	4	3	1.33333		SK06	SK-GT-4	mock	1	DEL	70451	gridss								4	5
	SK-GT-4	hypoxia	DEL	7	3	2.33333		SK07	SK-GT-4	mock	2	DEL	361107	gridss								1	4.17778
	SK-GT-4	hypoxia	DUP	4	3	1.33333		SK08	SK-GT-4	mock	3	DEL	63568	gridss								3.20455	4.37209
	SK-GT-4	hypoxia	INV	5	3	1.66667		SK08	SK-GT-4	mock	3	DEL	61908	gridss								2.18605	2.08889
	SK-GT-4	hypoxia, acetaldehyde	CTX	1	2	0.5		SK12	SK-GT-4	acetaldehyde	1	DEL	81207	gridss								6	6.18421
	SK-GT-4	hypoxia, acetaldehyde	DEL	3	2	1.5		SK12	SK-GT-4	acetaldehyde	1	DEL	251496	gridss								3	0
	SK-GT-4	hypoxia, acetaldehyde	DUP	3	2	1.5		SK12	SK-GT-4	acetaldehyde	1	DEL	21528	gridss								3	4.37209
								SK12	SK-GT-4	acetaldehyde	1	DEL	12610	gridss								1.06818	4.27273
								SK12	SK-GT-4	acetaldehyde	1	DEL	17592	gridss								4	2.54054
								SK12	SK-GT-4	acetaldehyde	1	DEL	79746	gridss								4	4
								SK12	SK-GT-4	acetaldehyde	1	DEL	22609	gridss								3	4.37209
								SK14	SK-GT-4	acetaldehyde	2	DEL	6069	gridss								3
								SK14	SK-GT-4	acetaldehyde	2	DEL	16615	gridss								1
								SK14	SK-GT-4	acetaldehyde	2	DEL	57424	gridss								3
								SK14	SK-GT-4	acetaldehyde	2	DEL	13703	gridss								4
								SK14	SK-GT-4	acetaldehyde	2	DEL	197366	gridss								2.35
								SK18	SK-GT-4	hypoxia	1	DEL	1960	gridss								1
								SK18	SK-GT-4	hypoxia	1	DEL	653	gridss
								SK19	SK-GT-4	hypoxia	2	DEL	440518	gridss
								SK20	SK-GT-4	hypoxia	3	DEL	108271	gridss
								SK20	SK-GT-4	hypoxia	3	DEL	147306	gridss
								SK20	SK-GT-4	hypoxia	3	DEL	2253	gridss
								SK20	SK-GT-4	hypoxia	3	DEL	267	gridss
								SK22	SK-GT-4	acetaldehyde	1	DEL	2454	gridss
								SK22	SK-GT-4	acetaldehyde	1	DEL	571121	gridss
								SK23	SK-GT-4	acetaldehyde	2	DEL	100514	gridss
								HM02	HMEC	mock	1	DEL	1036	gridss
								HM02	HMEC	mock	1	DEL	11532	gridss
								HM02	HMEC	mock	1	DEL	86255	gridss
								HM02	HMEC	mock	1	DEL	206031	gridss
								HM02	HMEC	mock	1	DEL	192858	gridss
								HM02	HMEC	mock	1	DEL	58515	gridss
								HM03	HMEC	mock	2	DEL	21402	gridss
								HM04	HMEC	mock	3	DEL	5574	gridss
								HM04	HMEC	mock	3	DEL	8136	gridss
								HM04	HMEC	mock	3	DEL	134461	gridss
								HM08	HMEC	acetaldehyde	1	DEL	93521	gridss
								HM09	HMEC	acetaldehyde	2	DEL	106990	gridss
								HM09	HMEC	acetaldehyde	2	DEL	588137	gridss
								HM09	HMEC	acetaldehyde	2	DEL	308	gridss
								HM09	HMEC	acetaldehyde	2	DEL	138830	gridss
								HM10	HMEC	acetaldehyde	3	DEL	3559	gridss
								HM14	HMEC	hypoxia	1	DEL	106528	gridss
								HM14	HMEC	hypoxia	1	DEL	356016	gridss
								HM14	HMEC	hypoxia	1	DEL	2224	gridss
								HM16	HMEC	hypoxia	2	DEL	3400	gridss
								HM16	HMEC	hypoxia	2	DEL	417169	gridss
								HM18	HMEC	hypoxia_acetaldehyde	1	DEL	174194	gridss
								HM18	HMEC	hypoxia_acetaldehyde	1	DEL	18764	gridss
								HM18	HMEC	hypoxia_acetaldehyde	1	DEL	296302	gridss
								HM18	HMEC	hypoxia_acetaldehyde	1	DEL	44807	gridss
								HM18	HMEC	hypoxia_acetaldehyde	1	DEL	66867	gridss
								HM18	HMEC	hypoxia_acetaldehyde	1	DEL	5580	gridss
								HM19	HMEC	hypoxia_acetaldehyde	2	DEL	233063	gridss
								HM19	HMEC	hypoxia_acetaldehyde	2	DEL	28074	gridss
								HM19	HMEC	hypoxia_acetaldehyde	2	DEL	1431	gridss
								HM19	HMEC	hypoxia_acetaldehyde	2	DEL	115968	gridss
								HM19	HMEC	hypoxia_acetaldehyde	2	DEL	6760	gridss
								HM19	HMEC	hypoxia_acetaldehyde	2	DEL	59235	gridss
								HM19	HMEC	hypoxia_acetaldehyde	2	DEL	40693	gridss
								TK62	TK6	mock	3	DEL	373	gridss
								TK62	TK6	mock	3	DEL	1096	gridss
								TK62	TK6	mock	3	DEL	1984	gridss
								TK62	TK6	mock	3	DEL	118	gridss
								TK62	TK6	mock	3	DEL	89788	gridss
								TK68	TK6	acetaldehyde	1	DEL	31405953	gridss
								TK68	TK6	acetaldehyde	1	DEL	4730	gridss
								TK68	TK6	acetaldehyde	1	DEL	3194	gridss
								TK68	TK6	acetaldehyde	1	DEL	241087	gridss
								TK68	TK6	acetaldehyde	1	DEL	20399	gridss
								TK68	TK6	acetaldehyde	1	DEL	753	gridss
								TK68	TK6	acetaldehyde	1	DEL	219	gridss
								TK68	TK6	acetaldehyde	1	DEL	22567	gridss
								TK69	TK6	acetaldehyde	2	DEL	1911	gridss
								TK69	TK6	acetaldehyde	2	DEL	386	gridss
								TK69	TK6	acetaldehyde	2	DEL	25668	gridss
								TK69	TK6	acetaldehyde	2	DEL	4944	gridss
								TK69	TK6	acetaldehyde	2	DEL	14920	gridss
								TK69	TK6	acetaldehyde	2	DEL	2275	gridss
								TK69	TK6	acetaldehyde	2	DEL	47163	gridss
								TK69	TK6	acetaldehyde	2	DEL	42483	gridss
								TK69	TK6	acetaldehyde	2	DEL	33965	gridss
								TK70	TK6	acetaldehyde	3	DEL	2292	gridss
								TK70	TK6	acetaldehyde	3	DEL	27518	gridss
								TK72	TK6	hypoxia	2	DEL	1393	gridss
								TK72	TK6	hypoxia	2	DEL	6103	gridss
								TK73	TK6	hypoxia	3	DEL	267	gridss
								TK73	TK6	hypoxia	3	DEL	1625	gridss
								TK74	TK6	hypoxia_acetaldehyde	1	DEL	704	gridss
								TK74	TK6	hypoxia_acetaldehyde	1	DEL	907	gridss
								TK74	TK6	hypoxia_acetaldehyde	1	DEL	669	gridss
								TK74	TK6	hypoxia_acetaldehyde	1	DEL	38161	gridss
								TK74	TK6	hypoxia_acetaldehyde	1	DEL	11329	gridss
								TK75	TK6	hypoxia_acetaldehyde	2	DEL	21590	gridss
								FD06	FaDu	mock	1	DUP	4573	gridss
								FD08	FaDu	mock	3	DUP	12283	gridss
								FD07	FaDu	mock	2	DUP	17952	gridss
								FD06	FaDu	mock	1	DUP	29374	gridss
								FD08	FaDu	mock	3	DUP	436	gridss
								FD08	FaDu	mock	3	DUP	8779	gridss
								FD08	FaDu	mock	3	DUP	5696	gridss
								FD06	FaDu	mock	1	DUP	3148	gridss
								FD08	FaDu	mock	3	DUP	4297	gridss
								FD08	FaDu	mock	3	DUP	626	gridss
								FD07	FaDu	mock	2	DUP	2374	gridss
								FD12	FaDu	acetaldehyde	1	DUP	4921	gridss
								FD12	FaDu	acetaldehyde	1	DUP	6385	gridss
								FD12	FaDu	acetaldehyde	1	DUP	15349	gridss
								FD12	FaDu	acetaldehyde	1	DUP	22720	gridss
								FD12	FaDu	acetaldehyde	1	DUP	4573	gridss
								FD12	FaDu	acetaldehyde	1	DUP	18119	gridss
								FD12	FaDu	acetaldehyde	1	DUP	14820	gridss
								FD12	FaDu	acetaldehyde	1	DUP	5897	gridss
								FD13	FaDu	acetaldehyde	2	DUP	42896	gridss
								FD13	FaDu	acetaldehyde	2	DUP	24885710	gridss
								FD13	FaDu	acetaldehyde	2	DUP	115458	gridss
								FD13	FaDu	acetaldehyde	2	DUP	9630	gridss
								FD13	FaDu	acetaldehyde	2	DUP	5776	gridss
								FD13	FaDu	acetaldehyde	2	DUP	42584	gridss
								FD13	FaDu	acetaldehyde	2	DUP	16178	gridss
								FD13	FaDu	acetaldehyde	2	DUP	627434	gridss
								FD13	FaDu	acetaldehyde	2	DUP	27606	gridss
								FD13	FaDu	acetaldehyde	2	DUP	36354	gridss
								FD13	FaDu	acetaldehyde	2	DUP	81906	gridss
								FD13	FaDu	acetaldehyde	2	DUP	35023	gridss
								FD13	FaDu	acetaldehyde	2	DUP	10209	gridss
								FD13	FaDu	acetaldehyde	2	DUP	726203	gridss
								FD13	FaDu	acetaldehyde	2	DUP	4832	gridss
								FD13	FaDu	acetaldehyde	2	DUP	18124	gridss
								FD13	FaDu	acetaldehyde	2	DUP	38593	gridss
								FD13	FaDu	acetaldehyde	2	DUP	5643	gridss
								FD13	FaDu	acetaldehyde	2	DUP	23473	gridss
								FD13	FaDu	acetaldehyde	2	DUP	293155	gridss
								FD13	FaDu	acetaldehyde	2	DUP	5806	gridss
								FD13	FaDu	acetaldehyde	2	DUP	17246	gridss
								FD17	FaDu	hypoxia	1	DUP	2402	gridss
								FD18	FaDu	hypoxia	2	DUP	20905	gridss
								FD18	FaDu	hypoxia	2	DUP	38837	gridss
								FD18	FaDu	hypoxia	2	DUP	30173	gridss
								FD18	FaDu	hypoxia	2	DUP	6065	gridss
								FD18	FaDu	hypoxia	2	DUP	12061	gridss
								FD20	FaDu	hypoxia_acetaldehyde	1	DUP	12848	gridss
								FD20	FaDu	hypoxia_acetaldehyde	1	DUP	18331	gridss
								FD20	FaDu	hypoxia_acetaldehyde	1	DUP	27476	gridss
								FD20	FaDu	hypoxia_acetaldehyde	1	DUP	17095	gridss
								FD20	FaDu	hypoxia_acetaldehyde	1	DUP	5941	gridss
								FD20	FaDu	hypoxia_acetaldehyde	1	DUP	32998	gridss
								FD20	FaDu	hypoxia_acetaldehyde	1	DUP	216238	gridss
								FD20	FaDu	hypoxia_acetaldehyde	1	DUP	3344	gridss
								FD20	FaDu	hypoxia_acetaldehyde	1	DUP	2129	gridss
								FD20	FaDu	hypoxia_acetaldehyde	1	DUP	19102	gridss
								FD20	FaDu	hypoxia_acetaldehyde	1	DUP	34034	gridss
								FD20	FaDu	hypoxia_acetaldehyde	1	DUP	3466	gridss
								FD22	FaDu	hypoxia_acetaldehyde	2	DUP	5825	gridss
								FD22	FaDu	hypoxia_acetaldehyde	2	DUP	2137	gridss
								FD22	FaDu	hypoxia_acetaldehyde	2	DUP	10414	gridss
								FD22	FaDu	hypoxia_acetaldehyde	2	DUP	6145	gridss
								FD22	FaDu	hypoxia_acetaldehyde	2	DUP	117971	gridss
								SK08	SK-GT-4	mock	3	DUP	9748	gridss
								SK19	SK-GT-4	hypoxia	2	DUP	269005	gridss
								SK19	SK-GT-4	hypoxia	2	DUP	322593	gridss
								SK20	SK-GT-4	hypoxia	3	DUP	102884	gridss
								SK20	SK-GT-4	hypoxia	3	DUP	50199	gridss
								SK22	SK-GT-4	hypoxia_acetaldehyde	1	DUP	791676	gridss
								SK23	SK-GT-4	hypoxia_acetaldehyde	2	DUP	229730	gridss
								SK23	SK-GT-4	hypoxia_acetaldehyde	2	DUP	43601	gridss
								HM02	HMEC	mock	1	DUP	8036	gridss
								HM02	HMEC	mock	1	DUP	274771	gridss
								HM03	HMEC	mock	2	DUP	80567	gridss
								HM08	HMEC	acetaldehyde	1	DUP	19152	gridss
								HM08	HMEC	acetaldehyde	1	DUP	94816	gridss
								HM09	HMEC	acetaldehyde	2	DUP	13445128	gridss
								HM09	HMEC	acetaldehyde	2	DUP	1888185	gridss
								HM09	HMEC	acetaldehyde	2	DUP	63369	gridss
								HM10	HMEC	acetaldehyde	3	DUP	10798	gridss
								HM14	HMEC	hypoxia	1	DUP	347	gridss
								HM16	HMEC	hypoxia	2	DUP	161405	gridss
								HM18	HMEC	hypoxia_acetaldehyde	1	DUP	201977	gridss
								HM18	HMEC	hypoxia_acetaldehyde	1	DUP	202	gridss
								HM18	HMEC	hypoxia_acetaldehyde	1	DUP	1765	gridss
								TK68	TK6	acetaldehyde	1	DUP	11426	gridss
								TK69	TK6	acetaldehyde	2	DUP	5902	gridss
								TK69	TK6	acetaldehyde	2	DUP	32794	gridss
								TK69	TK6	acetaldehyde	2	DUP	52863	gridss
								TK74	TK6	hypoxia_acetaldehyde	1	DUP	1589	gridss

## Sheet: Figure 4
	Figure 4 A. IC50 values determined from cell viability assays of acetaldehyde treatment of DT40 cell lines.								Figure 4 B. Acetaldehyde sensitivity of XPA mutant human TK6 cells.
	genotype	repeat 1	repeat 2	repeat 3	repeat 4	p vs WT				acetaldehyde (μM)	0	50	100	200	400	800
	WT	181.8	198.6	227	160.3				WT	vilability 1	100	80.409	60.8749	44.5301	15.6873	3.10517
	BRCA1	79.46	73.14	21.16		0.00199276				viability 2	100	98.8606	75.6177	58.1879	22.6273	0.575352
	BRCA1_185delAG	51.62	94.15	62.25		0.00160037				mean	100	89.6348	68.2463	51.359	19.1573	1.84026
	BRCA1_5382insC	39.89	105.3	94.38		0.00524491				S.D.	0	13.0472	10.4247	9.65749	4.90727	1.78885
	BRCA1_C64G	65.75	88.28	192.8		0.0923813			XPA	vilability 1	100	78.8131	57.8839	39.4744	22.6651	3.57884
	BRCA2	21.39	28.77	40.41	27.35	3.17563e-05				viability 2	100	85.4157	75.5836	52.6721	28.6889	-0.370154
	XRCC2	50.18	48.37	117.3	83.02	0.00159168				mean	100	82.1144	66.7338	46.0732	25.677	1.60434
	XRCC3	47.16	108.9	83.11	83.79	0.00108676				S.D.	0	4.66871	12.5156	9.33223	4.25949	2.79236
	RAD51C	48.74	41.91	25.82	33.57	4.77957e-05
	REV1	131.3	270.3	270.2		0.482148
	REV3	112	192.4	281		0.944824
	Poleta	213.3	209.1	211.6	287.2	0.155572
	KU70	162.5	191.2	180.2	141.9	0.242658
	53BP1	150.4	269.1	199.2	215.8	0.575772
	XPA	180.9	153.2	257.2	174.3	0.984962
	Spartan	195.2	122.4	230.7	184.3	0.752486

## Sheet: Figure 5
	Fig 5 A. The adjusted volumes of the detected bands after western blotting (Image Lab 6.1 software, BioRad)									Figure 5 B. Quantification of the DNA damage response (gH2Ax, pRPA) and checkpoint signaling (pChk1, pChk2) proteins following acetaldehyde treatment in TK6 cells
		Adjusted volumes									Quantification with normalizing to the loading control
		DNA damage response				Checkpoint signaling activation					Treatment	Experiment 1	Experiment 2	Experiment 3	average	STDEV	SEM	Exp 1 log	Exp 2 log	Exp 3 log	p(1 sample t)
	Experiment 1	Treatment	gH2Ax	pRPA	tub	pCHK1	pCHK2	H3 histone		γH2Ax	untreated	1	1	1	1	0	0	0	0	0
		untreated	1559980	384260	3146240	1218475	725271	2242674			mock	1.03215	0.843139	0.997888	0.957725	0.100703	0.0581406	0.0316431	-0.170624	-0.00211458	0.53
		mock	1719020	774520	3578460	673064	809183	1765720			100uM AA 24h	2.02863	1.69997	1.87042	1.86634	0.164371	0.0948995	0.707362	0.530609	0.626164	0.006
		100uM AA 24h	3645540	3274480	3624360	745552	1620933	2109177			100 uM AA 48h	1.75696	2.16868	2.5073	2.14431	0.37576	0.216945	0.563587	0.774119	0.919206	0.018
		100 uM AA 48h	2836080	2081780	3255580	467449	1023706	2089521			untreated	1	1	1	1	0	0	0	0	0
		untreated	1550400	961760	3451400	465086	457334	2137894			25uM AA 72h	1.74612	1.18668	0.947517	1.29344	0.409866	0.236636	0.557397	0.171163	-0.0539101	0.33
		25 uM AA 72h	2801140	1472320	3571180	283050	401200	1324617			50uM AA 72h	2.73192	1.83196	1.1578	1.90723	0.789757	0.455966	1.00501	0.605388	0.146521	0.14
		50 uM AA 72h	3948756	1391061	3217683	364361	973199	1315100			100uM AA 72h	2.08809	2.61809	2.01586	2.24068	0.328837	0.189854	0.736249	0.962446	0.701046	0.01
		100 uM AA 72h	3183117	2161257	3393558	186252	1865801	1845228			200uM AA 72h	3.09974	5.34646	2.43908	3.62843	1.52409	0.879935	1.13132	1.67644	0.89162	0.033
		200 uM AA 72h	4585900	2253600	3293450	328389	2385542	2147660
	Experiment 2	untreated	1671019	412298	3362810	183022	278103	1692726
		mock	2111886	492618	3583360	296684	142980	1341540			Treatment	Experiment 1	Experiment 2	Experiment 3	average	STDEV	SEM	Exp 1 log	Exp 2 log	Exp 3 log	p(1 sample t)
		100uM AA 24h	2571030	1877106	3043600	745178	367458	1816689		pRPA (S33)	untreated	1	1	1	1	0	0	0	0	0
		100 uM AA 48h	3034433	1221434	2815806	264010	409185	1597995			mock	1.77216	1.12127	2.58529	1.82624	0.733503	0.423488	0.5722	0.114464	0.949836	0.53
		untreated	1654500	471340	3127626	576691	167134	1803824			100uM AA 24h	7.39738	5.03028	21.4618	11.2965	8.88265	5.1284	2.00113	1.61548	3.06628	0.036
		25 uM AA 72h	2187108	291522	3484040	476442	247443	2224677			100 uM AA 48h	5.23568	3.538	18.2747	9.01611	8.06294	4.65514	1.6555	1.26356	2.90552	0.059
		50 uM AA 72h	3294842	588455	3399900	400486	324500	2214480			untreated	1	1	1	1	0	0	0	0	0
		100 uM AA 72h	4103660	1503560	2963020	216410	395582	2315412			25uM AA 72h	1.47951	0.555225	1.09836	1.04437	0.464504	0.268182	0.391714	-0.588383	0.0938176	0.91
		200 uM AA 72h	6896340	4465208	2438373	194633	299520	1994580			50uM AA 72h	1.55143	1.14849	2.57177	1.75723	0.733619	0.423555	0.439176	0.138449	0.944594	0.16
	Experiment 3	untreated	550200	303450	2354680	121980	49742	2370320			100uM AA 72h	2.28549	3.36718	4.02453	3.22574	0.878106	0.506975	0.826581	1.21408	1.39241	0.021
		mock	1034088	681380	2930290	147079	145122	2029524			200uM AA 72h	2.45558	12.1513	5.28006	6.62897	4.98661	2.87902	0.898364	2.49743	1.66394	0.068
		100uM AA 24h	2796915	3181740	3009320	329403	452941	2535440
		100 uM AA 48h	3359958	3301840	3245886	252434	465196	2772980
		untreated	2392110	426968	3303090	336604	138909	2665446			Treatment	Experiment 1	Experiment 2	Experiment 3	average	STDEV	SEM	Exp 1 log	Exp 2 log	Exp 3 log	p(1 sample t)
		25 uM AA 72h	1662940	344071	2423420	217265	127984	2443686		pChk1 (S317)	untreated	1	1	1	1	0	0	0	0	0
		50 uM AA 72h	2721096	1078840	3245264	196916	219412	3027222			mock	0.701591	0.488907	0.710109	0.633536	0.125325	0.0723562	-0.354405	-0.715583	-0.342336	0.06
		100 uM AA 72h	4832919	1722180	3310459	172710	346465	2616040			100uM AA 24h	0.650601	3.7937	2.5246	2.32297	1.58122	0.912918	-0.429859	1.33334	0.926083	0.37
		200 uM AA 72h	5117725	1977444	2897280	73910	222965	1647840			100 uM AA 48h	0.411753	1.52802	1.76897	1.23625	0.724123	0.418073	-0.887331	0.423971	0.570395	0.94
											untreated	1	1	1	1	0	0	0	0	0
											25uM AA 72h	0.982258	0.669875	0.704036	0.78539	0.171346	0.0989269	-0.0179009	-0.400663	-0.350926	0.16
											50uM AA 72h	1.27358	0.565674	0.515095	0.784783	0.424065	0.244834	0.241831	-0.569737	-0.663404	0.37
											100uM AA 72h	0.463985	0.292348	0.522786	0.426373	0.119735	0.0691288	-0.767903	-1.22981	-0.648584	0.04
											200uM AA 72h	0.702872	0.305222	0.355172	0.454422	0.216608	0.125059	-0.352581	-1.18672	-1.03515	0.08
											Treatment	Experiment 1	Experiment 2	Experiment 3	average	STDEV	SEM	Exp 1 log	Exp 2 log	Exp 3 log	p(1 sample t)
										pChk2 (T68)	untreated	1	1	1	1	0	0	0	0	0
											mock	1.41707	0.648713	3.4074	1.82439	1.42373	0.821994	0.34859	-0.432765	1.22595	0.51
											100uM AA 24h	2.37639	1.23114	8.51279	4.04011	3.91556	2.26065	0.865583	0.207942	2.14157	0.2
											100 uM AA 48h	1.51494	1.55857	7.99416	3.68922	3.72825	2.15251	0.415373	0.443766	2.07871	0.22
											untreated	1	1	1	1	0	0	0	0	0
											25uM AA 72h	1.41587	1.20043	1.00496	1.20709	0.205535	0.118665	0.347744	0.182681	0.00495006	0.21
											50uM AA 72h	3.45936	1.58151	1.39077	2.14388	1.14322	0.66004	1.24108	0.458381	0.329858	0.14
											100uM AA 72h	4.72681	1.8439	2.54129	3.03733	1.5041	0.868395	1.55325	0.611883	0.932672	0.064
											200uM AA 72h	5.19247	1.6207	2.59634	3.1365	1.84614	1.06587	1.64721	0.482861	0.954102	0.09

## Sheet: Figure 6
	Figure 5A. Number of samples in the gastric cancer data set.				Figure 5 A,C,D,E,F,H,I,J,K Gastric cancer SV dataset
	Drinking status	Number of samples			Sample.ID	Drinking	small_del	medium_del	large_del	small_dup	medium_dup	large_dup
	No data	89			GC002T	0	88	23	10	30	5	10
	Non-drinker	38			GC003T	1	66	23	3	14	9	3
	Drinker	40			GC004T	0	23	11	22	3	1	18
					GC029T	0	169	34	7	38	86	9
					GC035T	0	31	4	1	9	2	0
					GC036T	0	68	129	8	26	171	5
					GC038T	0	19	3	3	7	6	2
					GC042T	0	22	14	4	9	1	1
					GC045T	0	40	14	22	16	5	17
					GC050T	0	13	5	3	7	4	6
					GC059T	1	47	22	13	94	296	14
					GC061T	0	9	7	7	5	7	3
					GC062T	1	553	46	8	38	122	13
					GC077T	0	69	33	41	18	25	25
					GC096T	1	84	107	19	43	273	19
					GC104T	1	517	13	10	16	39	7
					GC108T	1	86	27	4	24	12	2
					GC115T	1	133	29	4	42	134	3
					GC116T	1	207	62	21	17	13	13
					GC118T	1	88	17	20	27	5	16
					GC121T	0	79	20	20	15	13	17
					GC124T	1	70	15	10	13	6	9
					GC125T	0	67	22	9	8	12	14
					GC129T	0	149	21	10	14	8	10
					GC130T	0	81	47	36	33	27	24
					GC132T	0	82	21	11	22	15	5
					GC133T	1	40	24	14	11	6	8
					GC136T	0	87	35	26	8	5	25
					GC138T	0	26	5	1	6	3	0
					GC143T	1	136	15	25	29	21	14
					GC146T	0	99	38	15	16	92	20
					GC152T	0	40	22	3	11	5	6
					GC158T	1	67	25	4	24	46	8
					GC162T	0	101	8	5	34	2	2
					GC164T	0	55	38	24	18	16	13
					GC202T	0	43	20	16	13	5	14
					GC320T	1	168	93	24	49	104	32
					GC331T	1	37	11	3	13	4	2
					GC334T	0	12	17	0	8	3	2
					GC339T	1	57	46	21	31	89	13
					GC340T	1	58	43	7	30	26	11
					GC352T	0	72	7	8	17	12	2
					GC354T	0	1903	28	46	43	6	30
					GC361T	1	20	11	0	5	2	1
					GC364T	1	35	17	12	12	2	10
					GC365T	1	37	25	0	14	5	2
					GC367T	1	39	28	20	20	15	21
					GC370T	1	284	74	48	9	23	14
					GC371T	1	150	115	44	54	320	56
					GC377T	0	16	3	5	9	1	5
					GC379T	0	12	10	6	3	1	7
					GC383T	1	39	4	11	7	3	10
					GC385T	0	50	4	2	15	2	0
					GC396T	0	69	26	12	16	13	5
					GC401T	1	46	14	24	11	20	19
					GC404T	0	20	24	6	8	8	2
					GC416T	1	53	28	5	17	14	7
					GC417T	0	32	14	8	9	6	10
					GC437T	0	30	0	1	10	5	1
					GC440T	1	70	34	12	28	23	7
					GC443T	1	4	1	1	1	1	3
					GC448T	1	101	39	9	19	34	5
					GC449T	1	17	10	0	10	2	1
					GC450T	1	48	16	0	14	3	0
					GC451T	1	64	37	15	16	3	7
					GC452T	1	24	3	0	13	1	0
					GC453T	0	56	11	11	10	6	10
					GC454T	1	55	9	2	30	22	1
					GC455T	1	13	8	0	8	3	0
					GC458T	0	17	3	2	4	3	4
					GC459T	0	136	11	5	22	10	5
					GC461T	1	234	105	31	76	218	32
					GC463T	1	131	39	5	102	63	2
					GC467T	1	17	8	0	27	13	2
					GC469T	0	78	11	2	18	6	1
					GC470T	0	126	23	1	31	83	1
